# Supplementary material for: Genetic and lifestyle modifiers of haemochromatosis-related clinical outcomes in HFE C282Y homozygotes
Source: JHEP Rep. 2026 Feb 13;8(4):101781. doi: 10.1016/j.jhepr.2026.101781 (PMC13019597; doi:10.1016/j.jhepr.2026.101781)
Supplement: Multimedia component 4 [file mmc4.xlsx]

## Sheet: SI Table 1
Suporting Information (SI) Table 1: Ascertainment codes for outcomes
condition	vocab_id	code
hemochromatosis	ukb_noncancer	1507
hemochromatosis	ICD10	E83.1
hemochromatosis	ICD9	275.01
hemochromatosis	Read2	126A.
hemochromatosis	Read2	4L41.
hemochromatosis	Read2	677C0
hemochromatosis	Read2	C350.
hemochromatosis	Read2	C3500
hemochromatosis	CTV3	C3500
hemochromatosis	CTV3	X40QQ
hemochromatosis	CTV3	XaIyI
hemochromatosis	CTV3	XaIyx
hemochromatosis	CTV3	XaXHI
hemochromatosis	CTV3	XE13K
hemochromatosis	CTV3	X307o
hemochromatosis	CTV3	X307p
liver_disease	ukb_noncancer	1604
liver_disease	ukb_noncancer	1158
liver_disease	ukb_noncancer	1155
liver_disease	ukb_noncancer	1578
liver_disease	ukb_noncancer	1579
liver_disease	ukb_noncancer	1580
liver_disease	ICD10	K70
liver_disease	ICD10	K71
liver_disease	ICD10	K72
liver_disease	ICD10	K73
liver_disease	ICD10	K74
liver_disease	ICD10	K75
liver_disease	ICD10	K76
liver_disease	ICD10	K77
liver_disease	ICD9	570
liver_disease	ICD9	571
liver_disease	ICD9	572
liver_disease	ICD9	573
liver_disease	Read2	J610.
liver_disease	Read2	J611.
liver_disease	Read2	J617.
liver_disease	Read2	J6170
liver_disease	Read2	J6120
liver_disease	Read2	J612.
liver_disease	Read2	G8523
liver_disease	Read2	J613.
liver_disease	Read2	J61..
liver_disease	Read2	Jyu7.
liver_disease	Read2	J6350
liver_disease	Read2	J6330
liver_disease	Read2	J6356
liver_disease	Read2	J6000
liver_disease	Read2	J6001
liver_disease	Read2	J6011
liver_disease	Read2	J625.
liver_disease	Read2	J6140
liver_disease	Read2	J6141
liver_disease	Read2	J6142
liver_disease	Read2	J614.
liver_disease	Read2	J614z
liver_disease	Read2	J61y4
liver_disease	Read2	J6160
liver_disease	Read2	J616.
liver_disease	Read2	J615.
liver_disease	Read2	J615z
liver_disease	Read2	Jyu71
liver_disease	Read2	G8522
liver_disease	Read2	J620.
liver_disease	Read2	J6201
liver_disease	Read2	J620z
liver_disease	Read2	J621.
liver_disease	Read2	J63y1
liver_disease	Read2	J63X.
liver_disease	Read2	J63B.
liver_disease	Read2	J61y8
liver_disease	Read2	J633.
liver_disease	Read2	J633z
liver_disease	Read2	J62..
liver_disease	Read2	J61y1
liver_disease	Read2	J61y7
liver_disease	Read2	J61y9
liver_disease	Read2	J623.
liver_disease	Read2	B7158
liver_disease	Read2	J61y.
liver_disease	Read2	J62y.
liver_disease	Read2	J63..
liver_disease	Read2	J63y2
liver_disease	Read2	J61z.
liver_disease	Read2	J63z.
liver_disease	Read2	J631.
liver_disease	Read2	J632z
liver_disease	Read2	J63A.
liver_disease	CTV3	X306R
liver_disease	CTV3	X3071
liver_disease	CTV3	XE0dF
liver_disease	CTV3	J610.
liver_disease	CTV3	J611.
liver_disease	CTV3	X306r
liver_disease	CTV3	X306T
liver_disease	CTV3	XaBE3
liver_disease	CTV3	XM1Oq
liver_disease	CTV3	X3072
liver_disease	CTV3	X307W
liver_disease	CTV3	J6155
liver_disease	CTV3	X307L
liver_disease	CTV3	X307M
liver_disease	CTV3	X307Q
liver_disease	CTV3	X307R
liver_disease	CTV3	XE0b4
liver_disease	CTV3	XaC1d
liver_disease	CTV3	X3073
liver_disease	CTV3	X3076
liver_disease	CTV3	X3077
liver_disease	CTV3	J613.
liver_disease	CTV3	X3071
liver_disease	CTV3	XE0dF
liver_disease	CTV3	J6330
liver_disease	CTV3	J635.
liver_disease	CTV3	X306R
liver_disease	CTV3	J6350
liver_disease	CTV3	X40Wc
liver_disease	CTV3	SP142
liver_disease	CTV3	X3076
liver_disease	CTV3	X3077
liver_disease	CTV3	XaJxp
liver_disease	CTV3	J6352
liver_disease	CTV3	J6355
liver_disease	CTV3	J6330
liver_disease	CTV3	X306s
liver_disease	CTV3	J6356
liver_disease	CTV3	J635.
liver_disease	CTV3	X306R
liver_disease	CTV3	X3076
liver_disease	CTV3	X3079
liver_disease	CTV3	J6000
liver_disease	CTV3	J6001
liver_disease	CTV3	J6011
liver_disease	CTV3	X3077
liver_disease	CTV3	XM1Oq
liver_disease	CTV3	X3077
liver_disease	CTV3	J622.
liver_disease	CTV3	X0058
liver_disease	CTV3	X3076
liver_disease	CTV3	X3077
liver_disease	CTV3	X3079
liver_disease	CTV3	J614.
liver_disease	CTV3	X306R
liver_disease	CTV3	J6140
liver_disease	CTV3	J6143
liver_disease	CTV3	X307G
liver_disease	CTV3	J6141
liver_disease	CTV3	J614.
liver_disease	CTV3	J614y
liver_disease	CTV3	J614z
liver_disease	CTV3	X306R
liver_disease	CTV3	J61y3
liver_disease	CTV3	X307W
liver_disease	CTV3	X307Z
liver_disease	CTV3	X307W
liver_disease	CTV3	J616.
liver_disease	CTV3	J6160
liver_disease	CTV3	J616.
liver_disease	CTV3	J616.
liver_disease	CTV3	J616z
liver_disease	CTV3	J61..
liver_disease	CTV3	J615.
liver_disease	CTV3	J6153
liver_disease	CTV3	J6155
liver_disease	CTV3	J615y
liver_disease	CTV3	J615z
liver_disease	CTV3	Jyu71
liver_disease	CTV3	X307L
liver_disease	CTV3	X307M
liver_disease	CTV3	X307O
liver_disease	CTV3	X307Q
liver_disease	CTV3	X307R
liver_disease	CTV3	XE0b5
liver_disease	CTV3	XE0bA
liver_disease	CTV3	XaBM6
liver_disease	CTV3	XaBM6
liver_disease	CTV3	X306R
liver_disease	CTV3	X306T
liver_disease	CTV3	J62..
liver_disease	CTV3	J620.
liver_disease	CTV3	J6201
liver_disease	CTV3	J620z
liver_disease	CTV3	X306W
liver_disease	CTV3	J621.
liver_disease	CTV3	X306W
liver_disease	CTV3	X306U
liver_disease	CTV3	Jyu77
liver_disease	CTV3	J6141
liver_disease	CTV3	XaJTk
liver_disease	CTV3	X306p
liver_disease	CTV3	XaQIT
liver_disease	CTV3	J633.
liver_disease	CTV3	J633z
liver_disease	CTV3	X306T
liver_disease	CTV3	X306V
liver_disease	CTV3	X306R
liver_disease	CTV3	J61y1
liver_disease	CTV3	J61y7
liver_disease	CTV3	X307v
liver_disease	CTV3	J634.
liver_disease	CTV3	X306y
liver_disease	CTV3	J623.
liver_disease	CTV3	Xa9Fz
liver_disease	CTV3	J624.
liver_disease	CTV3	J61y.
liver_disease	CTV3	J63..
liver_disease	CTV3	J63y.
liver_disease	CTV3	X307J
liver_disease	CTV3	XA07C
liver_disease	CTV3	XA07D
liver_disease	CTV3	XA07E
liver_disease	CTV3	Xa0lo
liver_disease	CTV3	Xa7UM
liver_disease	CTV3	Xa7UN
liver_disease	CTV3	Xa7UP
liver_disease	CTV3	J61yz
liver_disease	CTV3	J61z.
liver_disease	CTV3	J63z.
liver_disease	CTV3	X306R
liver_disease	CTV3	X307w
liver_disease	CTV3	Xa7UL
liver_disease	CTV3	A053.
liver_disease	CTV3	AD05.
liver_disease	CTV3	J623.
liver_disease	CTV3	J631.
liver_disease	CTV3	J6311
liver_disease	CTV3	J6312
liver_disease	CTV3	X306W
liver_disease	CTV3	X307L
liver_disease	CTV3	X307M
liver_disease	CTV3	Xa7UN
liver_disease	CTV3	J63A.
liver_disease	CTV3	X306R
fibrosis_cirrhosis	ICD10	K74
fibrosis_cirrhosis	ICD9	571
fibrosis_cirrhosis	ukb_noncancer	1158
fibrosis_cirrhosis	Read2	J61y4
fibrosis_cirrhosis	Read2	J6160
fibrosis_cirrhosis	Read2	J616.
fibrosis_cirrhosis	Read2	J615.
fibrosis_cirrhosis	Read2	J615z
fibrosis_cirrhosis	Read2	Jyu71
fibrosis_cirrhosis	Read2	G8522
fibrosis_cirrhosis	CTV3	X306R
fibrosis_cirrhosis	CTV3	J61y3
fibrosis_cirrhosis	CTV3	X307W
fibrosis_cirrhosis	CTV3	X307Z
fibrosis_cirrhosis	CTV3	J616.
fibrosis_cirrhosis	CTV3	J6160
fibrosis_cirrhosis	CTV3	J616z
fibrosis_cirrhosis	CTV3	J61..
fibrosis_cirrhosis	CTV3	J615.
fibrosis_cirrhosis	CTV3	J6153
fibrosis_cirrhosis	CTV3	J6155
fibrosis_cirrhosis	CTV3	J615y
fibrosis_cirrhosis	CTV3	J615z
fibrosis_cirrhosis	CTV3	Jyu71
fibrosis_cirrhosis	CTV3	X307L
fibrosis_cirrhosis	CTV3	X307M
fibrosis_cirrhosis	CTV3	X307O
fibrosis_cirrhosis	CTV3	X307Q
fibrosis_cirrhosis	CTV3	X307R
fibrosis_cirrhosis	CTV3	XE0b5
fibrosis_cirrhosis	CTV3	XE0bA
fibrosis_cirrhosis	CTV3	XaBM6
cancer_liver	ukb_cancer	1024
cancer_liver	ICD10	C22
cancer_liver	ICD9	155
cancer_liver	Read2	B1503
cancer_liver	Read2	B15..
cancer_liver	Read2	B151.
cancer_liver	Read2	B151z
cancer_liver	Read2	Byu11
cancer_liver	Read2	B150.
cancer_liver	Read2	B1500
cancer_liver	Read2	B152.
cancer_liver	CTV3	B150.
cancer_liver	CTV3	X78Oz
cancer_liver	CTV3	Xa97q
cancer_liver	CTV3	XE1xp
cancer_liver	CTV3	B1500
cancer_liver	CTV3	B1503
cancer_liver	CTV3	XM1FE
cancer_liver	CTV3	B1513
cancer_liver	CTV3	B151z
cancer_liver	CTV3	B150.
cancer_liver	CTV3	B150z
cancer_liver	CTV3	B152.
cancer_liver	CTV3	X78Oz
cancer_liver	CTV3	Xa97q
cancer_liver	CTV3	XE1xp
OA	ICD10	M15
OA	ICD10	M16
OA	ICD10	M17
OA	ICD10	M18
OA	ICD10	M19
OA	Read2	14G2.00
OA	Read2	2G26.00
OA	Read2	7P20400
OA	Read2	N05..00
OA	Read2	N05..11
OA	Read2	N050.00
OA	Read2	N050000
OA	Read2	N050100
OA	Read2	N050111
OA	Read2	N050112
OA	Read2	N050200
OA	Read2	N050300
OA	Read2	N050400
OA	Read2	N050500
OA	Read2	N050600
OA	Read2	N050700
OA	Read2	N050z00
OA	Read2	N051.00
OA	Read2	N051000
OA	Read2	N051100
OA	Read2	N051200
OA	Read2	N051300
OA	Read2	N051400
OA	Read2	N051500
OA	Read2	N051600
OA	Read2	N051700
OA	Read2	N051800
OA	Read2	N051900
OA	Read2	N051A00
OA	Read2	N051B00
OA	Read2	N051C00
OA	Read2	N051D00
OA	Read2	N051E00
OA	Read2	N051F00
OA	Read2	N051G00
OA	Read2	N051z00
OA	Read2	N052.00
OA	Read2	N052000
OA	Read2	N052100
OA	Read2	N052200
OA	Read2	N052300
OA	Read2	N052400
OA	Read2	N052500
OA	Read2	N052511
OA	Read2	N052600
OA	Read2	N052700
OA	Read2	N052800
OA	Read2	N052z00
OA	Read2	N053.00
OA	Read2	N053000
OA	Read2	N053100
OA	Read2	N053200
OA	Read2	N053300
OA	Read2	N053400
OA	Read2	N053500
OA	Read2	N053512
OA	Read2	N053600
OA	Read2	N053611
OA	Read2	N053700
OA	Read2	N053800
OA	Read2	N053900
OA	Read2	N053z00
OA	Read2	N054.00
OA	Read2	N054000
OA	Read2	N054100
OA	Read2	N054200
OA	Read2	N054400
OA	Read2	N054500
OA	Read2	N054600
OA	Read2	N054700
OA	Read2	N054800
OA	Read2	N054900
OA	Read2	N054z00
OA	Read2	N05z.00
OA	Read2	N05z.11
OA	Read2	N05z000
OA	Read2	N05z100
OA	Read2	N05z400
OA	Read2	N05z411
OA	Read2	N05z412
OA	Read2	N05z500
OA	Read2	N05z511
OA	Read2	N05z600
OA	Read2	N05z611
OA	Read2	N05z700
OA	Read2	N05z711
OA	Read2	N05z712
OA	Read2	N05z713
OA	Read2	N05z800
OA	Read2	N05z900
OA	Read2	N05zA00
OA	Read2	N05zB00
OA	Read2	N05zC00
OA	Read2	N05zD00
OA	Read2	N05zE00
OA	Read2	N05zF00
OA	Read2	N05zG00
OA	Read2	N05zH00
OA	Read2	N05zJ00
OA	Read2	N05zK00
OA	Read2	N05zL00
OA	Read2	N05zM00
OA	Read2	N05zN00
OA	Read2	N05zP00
OA	Read2	N05zQ00
OA	Read2	N05zR00
OA	Read2	N05zS00
OA	Read2	N05zT00
OA	Read2	N05zU00
OA	Read2	N05zz00
OA	Read2	Nyu2.00
OA	Read2	Nyu2000
OA	Read2	Nyu2100
OA	Read2	Nyu2200
OA	Read2	Nyu2400
OA	Read2	Nyu2500
OA	Read2	Nyu2511
OA	Read2	Nyu2700
OA	Read2	Nyu2800
OA	Read2	Nyu2811
OA	Read2	Nyu2900
OA	Read2	Nyu2D00
OA	Read2	Nyu2E00
OA	Read2	Nyu2E11
OA	CTV3	14G2.Ya05a
OA	CTV3	2G26.YM0TZ
OA	CTV3	XaLskYap0U
OA	CTV3	XE1DVY70KS
OA	CTV3	XE1DVY70KV
OA	CTV3	N050.Y70LC
OA	CTV3	N0500Y70LG
OA	CTV3	XE1DWY70LF
OA	CTV3	X76G5Y7Dbn
OA	CTV3	XM05wY70M5
OA	CTV3	N0502Y70LE
OA	CTV3	N0503YMAza
OA	CTV3	X7038Y70LH
OA	CTV3	X7038YadrP
OA	CTV3	N0505YMAqD
OA	CTV3	N0506YMAqE
OA	CTV3	N0507YMB8a
OA	CTV3	N050zY70LD
OA	CTV3	N051.Y70Mw
OA	CTV3	N0510Y70N5
OA	CTV3	N0511Y70N4
OA	CTV3	N0512Y70N3
OA	CTV3	N0513Y70N2
OA	CTV3	N0514Y70N1
OA	CTV3	N0515Y70N0
OA	CTV3	N0516Y70Mz
OA	CTV3	N0517Y70My
OA	CTV3	N0518Y70Mx
OA	CTV3	N0519YMArX
OA	CTV3	N051AYMArY
OA	CTV3	N051BYMArZ
OA	CTV3	N051CYMArb
OA	CTV3	XaEGdYaeYM
OA	CTV3	XaEGeYaeYN
OA	CTV3	XaEGfYaeYO
OA	CTV3	X703AY70LN
OA	CTV3	N051zY70N6
OA	CTV3	N052.Y70N7
OA	CTV3	N0520Y70NI
OA	CTV3	N0521Y70NH
OA	CTV3	N0522Y70NG
OA	CTV3	N0523Y70NF
OA	CTV3	N0524Y70NE
OA	CTV3	XE1DXY70NC
OA	CTV3	X7043Y70ND
OA	CTV3	N0526Y70NB
OA	CTV3	N0527Y70NA
OA	CTV3	N0528Y70N9
OA	CTV3	N052zY70N8
OA	CTV3	N053.Y70Mk
OA	CTV3	N0530Y70Mv
OA	CTV3	N0531Y70Mu
OA	CTV3	N0532Y70Mt
OA	CTV3	N0533Y70Ms
OA	CTV3	N0534Y70Mr
OA	CTV3	XE1DYY70Mp
OA	CTV3	N05zJY70Kq
OA	CTV3	XE1DZY70Mo
OA	CTV3	N0536YaYC5
OA	CTV3	X703LY70Le
OA	CTV3	X703LY70Lf
OA	CTV3	XaYQDYaYC5
OA	CTV3	N0537Y70Mn
OA	CTV3	N0538Y70Mm
OA	CTV3	N0539YaYn3
OA	CTV3	N053zY70Ml
OA	CTV3	N054.Y70L0
OA	CTV3	N0540Y70LB
OA	CTV3	N0541Y70LA
OA	CTV3	N0542Y70L9
OA	CTV3	N0544Y70L7
OA	CTV3	N0545Y70L6
OA	CTV3	N0546Y70L5
OA	CTV3	N0547Y70L4
OA	CTV3	N0548Y70L3
OA	CTV3	N0549Y70L2
OA	CTV3	N054zY70L1
OA	CTV3	XE1DaY70KY
OA	CTV3	N05z0Y70Kz
OA	CTV3	N05z1Y70Ky
OA	CTV3	XE1DdY70Kr
OA	CTV3	X7035Y70Kt
OA	CTV3	X7034Y70Ks
OA	CTV3	XE1DeY70Kp
OA	CTV3	XE1DfY70Kn
OA	CTV3	N05zLY70Ko
OA	CTV3	XE1DgY70Kj
OA	CTV3	X7031Y70Km
OA	CTV3	X7030Y70Kl
OA	CTV3	X702zY70Kk
OA	CTV3	N05z8Y70Ki
OA	CTV3	N05z9Y70NO
OA	CTV3	N05zAY70Kh
OA	CTV3	N05zBY70NR
OA	CTV3	N05zCY70NU
OA	CTV3	N05zDYadOC
OA	CTV3	N05zEY70NY
OA	CTV3	N05zFY70Kf
OA	CTV3	N05zGY70Nh
OA	CTV3	N05zHY70Nf
OA	CTV3	N05zJY70Nl
OA	CTV3	N05zKYadOV
OA	CTV3	N05zLY70Nq
OA	CTV3	N05zMYadDf
OA	CTV3	N05zNY70Nt
OA	CTV3	N05zPY70Nw
OA	CTV3	N05zQY70Kc
OA	CTV3	N05zRY70Kb
OA	CTV3	N05zSY70O0
OA	CTV3	N05zTY70Ka
OA	CTV3	N05zUY70O3
OA	CTV3	Nyu2.YMAMk
OA	CTV3	Nyu20YMAMl
OA	CTV3	Nyu21YMAMm
OA	CTV3	Nyu22YMAMn
OA	CTV3	Nyu24YMAMp
OA	CTV3	XE1GTYMAMq
OA	CTV3	Nyu27YMAMs
OA	CTV3	XE1GUYMAMt
OA	CTV3	Nyu29YMAMu
OA	CTV3	Nyu2DYMAMy
OA	CTV3	XE1GVYMAMz
OA	medcodeid	255924016
OA	medcodeid	309876015
OA	medcodeid	309877012
OA	medcodeid	309878019
OA	medcodeid	309892013
OA	medcodeid	309901013
OA	medcodeid	309903011
OA	medcodeid	309914014
OA	medcodeid	309933016
OA	medcodeid	400175010
OA	medcodeid	457118013
OA	medcodeid	457121010
OA	medcodeid	309911018
OA	medcodeid	309950019
OA	medcodeid	309972017
OA	medcodeid	309977011
OA	medcodeid	309979014
OA	medcodeid	309988017
OA	medcodeid	310010015
OA	medcodeid	310012011
OA	medcodeid	310013018
OA	medcodeid	310014012
OA	medcodeid	310020013
OA	medcodeid	310026019
OA	medcodeid	310028018
OA	medcodeid	310029014
OA	medcodeid	359383011
OA	medcodeid	359388019
OA	medcodeid	400186012
OA	medcodeid	400187015
OA	medcodeid	400188013
OA	medcodeid	18051000000000
OA	medcodeid	31041000000000
OA	medcodeid	31071000000000
OA	medcodeid	31101000000000
OA	medcodeid	41261000000000
OA	medcodeid	41281000000000
OA	medcodeid	41301000000000
OA	medcodeid	221511000000000
OA	medcodeid	264481000000000
OA	medcodeid	264501000000000
OA	medcodeid	265861000000000
OA	medcodeid	523471000000000
OA	medcodeid	736171000000000
OA	medcodeid	800731000000000
OA	medcodeid	800751000000000
OA	medcodeid	819391000000000
OA	medcodeid	312553018
OA	medcodeid	312537016
OA	medcodeid	312540016
OA	medcodeid	312545014
OA	medcodeid	359221000000000
OA	medcodeid	359231000000000
OA	medcodeid	309915010
OA	medcodeid	309930018
OA	medcodeid	309949019
OA	medcodeid	309971012
OA	medcodeid	400355013
OA	medcodeid	370721000000000
OA	medcodeid	251795011
OA	medcodeid	264471000000000
OA	medcodeid	309896011
OA	medcodeid	309969012
OA	medcodeid	310027011
OA	medcodeid	359389010
OA	medcodeid	736711000000000
OA	medcodeid	523461000000000
OA	medcodeid	400357017
OA	medcodeid	309922019
OA	medcodeid	309934010
OA	medcodeid	400181019
OA	medcodeid	265841000000000
OA	medcodeid	309880013
OA	medcodeid	309942011
OA	medcodeid	309953017
OA	medcodeid	309975015
OA	medcodeid	310011016
OA	medcodeid	310016014
OA	medcodeid	309881012
OA	medcodeid	309898012
OA	medcodeid	309918012
OA	medcodeid	823951000000000
OA	medcodeid	312535012
OA	medcodeid	240071000000000
OA	medcodeid	312549015
OA	medcodeid	359399017
OA	medcodeid	309862016
OA	medcodeid	309899016
OA	medcodeid	312536013
OA	medcodeid	1776248011
OA	medcodeid	309904017
OA	medcodeid	309923012
OA	medcodeid	91728013
OA	medcodeid	757071000000000
OA	medcodeid	312538014
OA	medcodeid	736701000000000
OA	medcodeid	309919016
OA	medcodeid	309945013
OA	medcodeid	359211000000000
OA	medcodeid	400356014
OA	medcodeid	359402016
OA	medcodeid	457122015
OA	medcodeid	309885015
OA	medcodeid	309902018
OA	medcodeid	736911000000000
OA	medcodeid	309884016
OA	medcodeid	309888018
OA	medcodeid	309889014
OA	medcodeid	309941016
OA	medcodeid	309965018
OA	medcodeid	309983014
OA	medcodeid	309987010
OA	medcodeid	310024016
OA	medcodeid	359384017
OA	medcodeid	359385016
OA	medcodeid	400182014
OA	medcodeid	400185011
OA	medcodeid	18061000000000
OA	medcodeid	18121000000000
OA	medcodeid	31031000000000
OA	medcodeid	31091000000000
OA	medcodeid	221521000000000
OA	medcodeid	265871000000000
OA	medcodeid	736781000000000
OA	SNOMEDCT	164455009
OA	SNOMEDCT	201825001
OA	SNOMEDCT	201826000
OA	SNOMEDCT	201827009
OA	SNOMEDCT	201834006
OA	SNOMEDCT	201839001
OA	SNOMEDCT	201841000
OA	SNOMEDCT	201847001
OA	SNOMEDCT	201855008
OA	SNOMEDCT	267889007
OA	SNOMEDCT	313257005
OA	SNOMEDCT	313258000
OA	SNOMEDCT	201829007
OA	SNOMEDCT	43270005
OA	SNOMEDCT	268054009
OA	SNOMEDCT	22193007
OA	SNOMEDCT	396275006
OA	SNOMEDCT	67315001
OA	SNOMEDCT	396275006
OA	SNOMEDCT	850791000000000
OA	SNOMEDCT	239865003
OA	SNOMEDCT	239866002
OA	SNOMEDCT	239872002
OA	SNOMEDCT	239874001
OA	SNOMEDCT	700324005
OA	SNOMEDCT	396275006
OA	SNOMEDCT	239878003
OA	SNOMEDCT	37895003
OA	SNOMEDCT	445478004
OA	SNOMEDCT	396275006
OA	SNOMEDCT	201837004
OA	SNOMEDCT	239870005
OA	SNOMEDCT	396275006
OA	SNOMEDCT	239878003
OA	SNOMEDCT	275324008
OA	SNOMEDCT	396275006
OA	SNOMEDCT	396275006
OA	SNOMEDCT	239877008
OA	SNOMEDCT	239872002
OA	SNOMEDCT	396275006
OA	SNOMEDCT	396275006
OA	SNOMEDCT	268054009
OA	SNOMEDCT	20243008
OA	SNOMEDCT	267890003
OA	SNOMEDCT	201819000
OA	SNOMEDCT	201819000
OA	SNOMEDCT	371598009
OA	SNOMEDCT	399269003
OA	SNOMEDCT	399269003
OA	SNOMEDCT	399269003
OA	SNOMEDCT	399269003
OA	SNOMEDCT	399269003
OA	SNOMEDCT	399269003
OA	SNOMEDCT	201847001
OA	SNOMEDCT	201847001
OA	SNOMEDCT	33952002
OA	SNOMEDCT	33952002
OA	SNOMEDCT	239873007
OA	SNOMEDCT	230771000000000
OA	SNOMEDCT	161568003
OA	SNOMEDCT	396275006
OA	SNOMEDCT	201829007
OA	SNOMEDCT	37895003
OA	SNOMEDCT	239876004
OA	SNOMEDCT	239868001
OA	SNOMEDCT	67315001
OA	SNOMEDCT	20243008
OA	SNOMEDCT	399269003
OA	SNOMEDCT	201847001
OA	SNOMEDCT	201847001
OA	SNOMEDCT	33952002
OA	SNOMEDCT	268054009
OA	SNOMEDCT	201819000
OA	SNOMEDCT	33952002
OA	SNOMEDCT	22193007
OA	SNOMEDCT	396275006
OA	SNOMEDCT	67315001
OA	SNOMEDCT	239867006
OA	SNOMEDCT	201829007
OA	SNOMEDCT	201837004
OA	SNOMEDCT	201849003
OA	SNOMEDCT	239872002
OA	SNOMEDCT	399269003
OA	SNOMEDCT	450521003
OA	SNOMEDCT	399269003
OA	SNOMEDCT	239862000
OA	SNOMEDCT	201819000
OA	SNOMEDCT	201829007
OA	SNOMEDCT	36186002
OA	SNOMEDCT	396275006
OA	SNOMEDCT	201842007
OA	SNOMEDCT	201852006
OA	SNOMEDCT	55176002
OA	SNOMEDCT	396275006
OA	SNOMEDCT	399269003
OA	SNOMEDCT	33952002
OA	SNOMEDCT	201847001
OA	SNOMEDCT	33952002
OA	SNOMEDCT	239873007
OA	SNOMEDCT	399269003
OA	SNOMEDCT	239863005
OA	SNOMEDCT	313259008
OA	SNOMEDCT	201831003
OA	SNOMEDCT	201840004
OA	SNOMEDCT	201835007
OA	SNOMEDCT	201829007
OA	SNOMEDCT	313259008
OA	SNOMEDCT	313257005
OA	SNOMEDCT	201847001
OA	SNOMEDCT	201837004
OA	SNOMEDCT	268054009
OA	SNOMEDCT	396275006
OA	SNOMEDCT	239873007
OA	SNOMEDCT	309246000
OA	SNOMEDCT	239874001
OA	SNOMEDCT	22193007
OA	SNOMEDCT	55146009
OA	SNOMEDCT	396275006
OA	SNOMEDCT	239869009
OA	SNOMEDCT	239878003
OA	SNOMEDCT	239873007
OA	SNOMEDCT	396275006
OA	SNOMEDCT	267891004
OA	Read2_5digit	14G2.
OA	Read2_5digit	2G26.
OA	Read2_5digit	7P204
OA	Read2_5digit	N05..
OA	Read2_5digit	N050.
OA	Read2_5digit	N0500
OA	Read2_5digit	N0501
OA	Read2_5digit	N0502
OA	Read2_5digit	N0503
OA	Read2_5digit	N0504
OA	Read2_5digit	N0505
OA	Read2_5digit	N0506
OA	Read2_5digit	N0507
OA	Read2_5digit	N050z
OA	Read2_5digit	N051.
OA	Read2_5digit	N0510
OA	Read2_5digit	N0511
OA	Read2_5digit	N0512
OA	Read2_5digit	N0513
OA	Read2_5digit	N0514
OA	Read2_5digit	N0515
OA	Read2_5digit	N0516
OA	Read2_5digit	N0517
OA	Read2_5digit	N0518
OA	Read2_5digit	N0519
OA	Read2_5digit	N051A
OA	Read2_5digit	N051B
OA	Read2_5digit	N051C
OA	Read2_5digit	N051D
OA	Read2_5digit	N051E
OA	Read2_5digit	N051F
OA	Read2_5digit	N051G
OA	Read2_5digit	N051z
OA	Read2_5digit	N052.
OA	Read2_5digit	N0520
OA	Read2_5digit	N0521
OA	Read2_5digit	N0522
OA	Read2_5digit	N0523
OA	Read2_5digit	N0524
OA	Read2_5digit	N0525
OA	Read2_5digit	N0526
OA	Read2_5digit	N0527
OA	Read2_5digit	N0528
OA	Read2_5digit	N052z
OA	Read2_5digit	N053.
OA	Read2_5digit	N0530
OA	Read2_5digit	N0531
OA	Read2_5digit	N0532
OA	Read2_5digit	N0533
OA	Read2_5digit	N0534
OA	Read2_5digit	N0535
OA	Read2_5digit	N0536
OA	Read2_5digit	N0537
OA	Read2_5digit	N0538
OA	Read2_5digit	N0539
OA	Read2_5digit	N053z
OA	Read2_5digit	N054.
OA	Read2_5digit	N0540
OA	Read2_5digit	N0541
OA	Read2_5digit	N0542
OA	Read2_5digit	N0544
OA	Read2_5digit	N0545
OA	Read2_5digit	N0546
OA	Read2_5digit	N0547
OA	Read2_5digit	N0548
OA	Read2_5digit	N0549
OA	Read2_5digit	N054z
OA	Read2_5digit	N05z.
OA	Read2_5digit	N05z0
OA	Read2_5digit	N05z1
OA	Read2_5digit	N05z4
OA	Read2_5digit	N05z5
OA	Read2_5digit	N05z6
OA	Read2_5digit	N05z7
OA	Read2_5digit	N05z8
OA	Read2_5digit	N05z9
OA	Read2_5digit	N05zA
OA	Read2_5digit	N05zB
OA	Read2_5digit	N05zC
OA	Read2_5digit	N05zD
OA	Read2_5digit	N05zE
OA	Read2_5digit	N05zF
OA	Read2_5digit	N05zG
OA	Read2_5digit	N05zH
OA	Read2_5digit	N05zJ
OA	Read2_5digit	N05zK
OA	Read2_5digit	N05zL
OA	Read2_5digit	N05zM
OA	Read2_5digit	N05zN
OA	Read2_5digit	N05zP
OA	Read2_5digit	N05zQ
OA	Read2_5digit	N05zR
OA	Read2_5digit	N05zS
OA	Read2_5digit	N05zT
OA	Read2_5digit	N05zU
OA	Read2_5digit	N05zz
OA	Read2_5digit	Nyu2.
OA	Read2_5digit	Nyu20
OA	Read2_5digit	Nyu21
OA	Read2_5digit	Nyu22
OA	Read2_5digit	Nyu24
OA	Read2_5digit	Nyu25
OA	Read2_5digit	Nyu27
OA	Read2_5digit	Nyu28
OA	Read2_5digit	Nyu29
OA	Read2_5digit	Nyu2D
OA	Read2_5digit	Nyu2E
OA	CTV3_5digit	14G2.
OA	CTV3_5digit	2G26.
OA	CTV3_5digit	XaLsk
OA	CTV3_5digit	XE1DV
OA	CTV3_5digit	N050.
OA	CTV3_5digit	N0500
OA	CTV3_5digit	XE1DW
OA	CTV3_5digit	X76G5
OA	CTV3_5digit	XM05w
OA	CTV3_5digit	N0502
OA	CTV3_5digit	N0503
OA	CTV3_5digit	X7038
OA	CTV3_5digit	N0505
OA	CTV3_5digit	N0506
OA	CTV3_5digit	N0507
OA	CTV3_5digit	N050z
OA	CTV3_5digit	N051.
OA	CTV3_5digit	N0510
OA	CTV3_5digit	N0511
OA	CTV3_5digit	N0512
OA	CTV3_5digit	N0513
OA	CTV3_5digit	N0514
OA	CTV3_5digit	N0515
OA	CTV3_5digit	N0516
OA	CTV3_5digit	N0517
OA	CTV3_5digit	N0518
OA	CTV3_5digit	N0519
OA	CTV3_5digit	N051A
OA	CTV3_5digit	N051B
OA	CTV3_5digit	N051C
OA	CTV3_5digit	XaEGd
OA	CTV3_5digit	XaEGe
OA	CTV3_5digit	XaEGf
OA	CTV3_5digit	X703A
OA	CTV3_5digit	N051z
OA	CTV3_5digit	N052.
OA	CTV3_5digit	N0520
OA	CTV3_5digit	N0521
OA	CTV3_5digit	N0522
OA	CTV3_5digit	N0523
OA	CTV3_5digit	N0524
OA	CTV3_5digit	XE1DX
OA	CTV3_5digit	X7043
OA	CTV3_5digit	N0526
OA	CTV3_5digit	N0527
OA	CTV3_5digit	N0528
OA	CTV3_5digit	N052z
OA	CTV3_5digit	N053.
OA	CTV3_5digit	N0530
OA	CTV3_5digit	N0531
OA	CTV3_5digit	N0532
OA	CTV3_5digit	N0533
OA	CTV3_5digit	N0534
OA	CTV3_5digit	XE1DY
OA	CTV3_5digit	N05zJ
OA	CTV3_5digit	XE1DZ
OA	CTV3_5digit	N0536
OA	CTV3_5digit	X703L
OA	CTV3_5digit	XaYQD
OA	CTV3_5digit	N0537
OA	CTV3_5digit	N0538
OA	CTV3_5digit	N0539
OA	CTV3_5digit	N053z
OA	CTV3_5digit	N054.
OA	CTV3_5digit	N0540
OA	CTV3_5digit	N0541
OA	CTV3_5digit	N0542
OA	CTV3_5digit	N0544
OA	CTV3_5digit	N0545
OA	CTV3_5digit	N0546
OA	CTV3_5digit	N0547
OA	CTV3_5digit	N0548
OA	CTV3_5digit	N0549
OA	CTV3_5digit	N054z
OA	CTV3_5digit	XE1Da
OA	CTV3_5digit	N05z0
OA	CTV3_5digit	N05z1
OA	CTV3_5digit	XE1Dd
OA	CTV3_5digit	X7035
OA	CTV3_5digit	X7034
OA	CTV3_5digit	XE1De
OA	CTV3_5digit	XE1Df
OA	CTV3_5digit	N05zL
OA	CTV3_5digit	XE1Dg
OA	CTV3_5digit	X7031
OA	CTV3_5digit	X7030
OA	CTV3_5digit	X702z
OA	CTV3_5digit	N05z8
OA	CTV3_5digit	N05z9
OA	CTV3_5digit	N05zA
OA	CTV3_5digit	N05zB
OA	CTV3_5digit	N05zC
OA	CTV3_5digit	N05zD
OA	CTV3_5digit	N05zE
OA	CTV3_5digit	N05zF
OA	CTV3_5digit	N05zG
OA	CTV3_5digit	N05zH
OA	CTV3_5digit	N05zK
OA	CTV3_5digit	N05zM
OA	CTV3_5digit	N05zN
OA	CTV3_5digit	N05zP
OA	CTV3_5digit	N05zQ
OA	CTV3_5digit	N05zR
OA	CTV3_5digit	N05zS
OA	CTV3_5digit	N05zT
OA	CTV3_5digit	N05zU
OA	CTV3_5digit	Nyu2.
OA	CTV3_5digit	Nyu20
OA	CTV3_5digit	Nyu21
OA	CTV3_5digit	Nyu22
OA	CTV3_5digit	Nyu24
OA	CTV3_5digit	XE1GT
OA	CTV3_5digit	Nyu27
OA	CTV3_5digit	XE1GU
OA	CTV3_5digit	Nyu29
OA	CTV3_5digit	Nyu2D
OA	CTV3_5digit	XE1GV
dementia	ICD10	F00
dementia	ICD10	F01
dementia	ICD10	F02
dementia	ICD10	F03
dementia	ICD10	G30
dementia	ICD10	A81.0
dementia	ICD10	F05.1
dementia	ICD10	F10.6
dementia	ICD10	G31.0
dementia	ICD10	G31.1
dementia	ICD10	G31.8
dementia	ICD10	I67.3
dementia	Read2	A410.
dementia	Read2	A411.
dementia	Read2	A4110
dementia	Read2	A4110
dementia	Read2	E00..
dementia	Read2	E00..
dementia	Read2	E00..
dementia	Read2	E000.
dementia	Read2	E001.
dementia	Read2	E0010
dementia	Read2	E0011
dementia	Read2	E0012
dementia	Read2	E0013
dementia	Read2	E001z
dementia	Read2	E002.
dementia	Read2	E0020
dementia	Read2	E0021
dementia	Read2	E002z
dementia	Read2	E003.
dementia	Read2	E004.
dementia	Read2	E004.
dementia	Read2	E0040
dementia	Read2	E0041
dementia	Read2	E0042
dementia	Read2	E0043
dementia	Read2	E004z
dementia	Read2	E00y.
dementia	Read2	E041.
dementia	Read2	Eu00.
dementia	Read2	Eu000
dementia	Read2	Eu000
dementia	Read2	Eu000
dementia	Read2	Eu000
dementia	Read2	Eu001
dementia	Read2	Eu001
dementia	Read2	Eu001
dementia	Read2	Eu001
dementia	Read2	Eu002
dementia	Read2	Eu00z
dementia	Read2	Eu00z
dementia	Read2	Eu01.
dementia	Read2	Eu01.
dementia	Read2	Eu010
dementia	Read2	Eu011
dementia	Read2	Eu011
dementia	Read2	Eu012
dementia	Read2	Eu013
dementia	Read2	Eu01y
dementia	Read2	Eu01z
dementia	Read2	Eu02.
dementia	Read2	Eu020
dementia	Read2	Eu021
dementia	Read2	Eu022
dementia	Read2	Eu023
dementia	Read2	Eu025
dementia	Read2	Eu02y
dementia	Read2	Eu02z
dementia	Read2	Eu02z
dementia	Read2	Eu02z
dementia	Read2	Eu02z
dementia	Read2	Eu02z
dementia	Read2	Eu02z
dementia	Read2	Eu02z
dementia	Read2	F110.
dementia	Read2	F1100
dementia	Read2	F1101
dementia	Read2	F111.
dementia	Read2	F112.
dementia	Read2	F116.
dementia	Read2	F118.
dementia	Read2	F11x7
dementia	Read2	F21y2
dementia	Read2	F21y2
dementia	Read2	Fyu30
dementia	CTV3	A410.
dementia	CTV3	A410.
dementia	CTV3	A411.
dementia	CTV3	A411.
dementia	CTV3	A411.
dementia	CTV3	A411.
dementia	CTV3	E000.
dementia	CTV3	E001.
dementia	CTV3	E0010
dementia	CTV3	E0011
dementia	CTV3	E0012
dementia	CTV3	E0013
dementia	CTV3	E001z
dementia	CTV3	E002.
dementia	CTV3	E0020
dementia	CTV3	E0021
dementia	CTV3	E002z
dementia	CTV3	E003.
dementia	CTV3	E004.
dementia	CTV3	E004.
dementia	CTV3	E004.
dementia	CTV3	E0040
dementia	CTV3	E0041
dementia	CTV3	E0042
dementia	CTV3	E0043
dementia	CTV3	E004z
dementia	CTV3	E00z.
dementia	CTV3	E00z.
dementia	CTV3	E041.
dementia	CTV3	Eu00.
dementia	CTV3	Eu00.
dementia	CTV3	Eu00.
dementia	CTV3	Eu002
dementia	CTV3	Eu00z
dementia	CTV3	Eu011
dementia	CTV3	Eu011
dementia	CTV3	Eu011
dementia	CTV3	Eu01y
dementia	CTV3	Eu01z
dementia	CTV3	Eu02.
dementia	CTV3	Eu020
dementia	CTV3	Eu021
dementia	CTV3	Eu022
dementia	CTV3	Eu023
dementia	CTV3	Eu02y
dementia	CTV3	Eu041
dementia	CTV3	F110.
dementia	CTV3	F110.
dementia	CTV3	F111.
dementia	CTV3	F112.
dementia	CTV3	F11x7
dementia	CTV3	F21y2
dementia	CTV3	F21y2
dementia	CTV3	F21y2
dementia	CTV3	F21y2
dementia	CTV3	F21y2
dementia	CTV3	Fyu30
dementia	CTV3	X002w
dementia	CTV3	X002x
dementia	CTV3	X002x
dementia	CTV3	X002x
dementia	CTV3	X002y
dementia	CTV3	X002z
dementia	CTV3	X0030
dementia	CTV3	X0030
dementia	CTV3	X0030
dementia	CTV3	X0031
dementia	CTV3	X0032
dementia	CTV3	X0033
dementia	CTV3	X0034
dementia	CTV3	X0035
dementia	CTV3	X0036
dementia	CTV3	X0037
dementia	CTV3	X0037
dementia	CTV3	X0039
dementia	CTV3	X003A
dementia	CTV3	X003A
dementia	CTV3	X003A
dementia	CTV3	X003A
dementia	CTV3	X003A
dementia	CTV3	X003A
dementia	CTV3	X003A
dementia	CTV3	X003A
dementia	CTV3	X003G
dementia	CTV3	X003H
dementia	CTV3	X003I
dementia	CTV3	X003J
dementia	CTV3	X003J
dementia	CTV3	X003R
dementia	CTV3	X003T
dementia	CTV3	X003V
dementia	CTV3	X003W
dementia	CTV3	X003X
dementia	CTV3	X003Y
dementia	CTV3	X00R2
dementia	CTV3	X00R2
dementia	CTV3	XE1aG
dementia	CTV3	XE1aG
dementia	CTV3	XE1aG
dementia	CTV3	XE1aG
dementia	CTV3	XE1aG
dementia	CTV3	XE1Xs
dementia	CTV3	XE1Xs
dementia	CTV3	XE1Xs
dementia	CTV3	XE1Xt
dementia	CTV3	XE1Z6
dementia	CTV3	Y00dJ
dementia	CTV3	Y00dM
dementia	CTV3	Y00Gv
dementia	CTV3	Y00Gw
dementia	CTV3	Y00H0
dementia	CTV3	Y00H2
dementia	CTV3	Y00H5
dementia	CTV3	Y00H7
dementia	CTV3	Y00HC
dementia	CTV3	Y00Hk
dementia	CTV3	Y00HL
dementia	CTV3	Y00Hv
dementia	CTV3	Y00Hw
dementia	CTV3	Y00Hx
dementia	CTV3	Y00Hz
dementia	CTV3	Y00I0
dementia	CTV3	Y00I1
dementia	CTV3	Y00La
dementia	CTV3	Y016a
dementia	CTV3	Y016b
dementia	CTV3	Y016c
dementia	CTV3	Y016d
dementia	CTV3	Y016e
dementia	CTV3	Y016f
dementia	CTV3	Y016M
dementia	CTV3	Y016N
dementia	CTV3	Y016O
dementia	CTV3	Y016P
dementia	CTV3	Y016S
dementia	CTV3	Y016T
dementia	CTV3	Y016U
dementia	CTV3	Y016V
dementia	CTV3	Y016w
dementia	CTV3	Y016W
dementia	CTV3	Y016x
dementia	CTV3	Y016X
dementia	CTV3	Y016y
dementia	CTV3	Y016Y
dementia	CTV3	Y016z
dementia	CTV3	Y016Z
dementia	CTV3	Y0170
dementia	CTV3	Ya1Sy
dementia	CTV3	Ya2nk
dementia	CTV3	YadT0
dementia	CTV3	Yady4
dementia	CTV3	Yao4I
dementia	CTV3	YaxJd
dementia	CTV3	YaxJe
dementia	CTV3	YMAhP
dementia	CTV3	YMAhQ
dementia	CTV3	YMB0i
dementia	CTV3	YMB0l
dementia	CTV3	YMB0m
dementia	CTV3	YMB0s
dementia	CTV3	YMB0t
dementia	CTV3	YMB0u
dementia	CTV3	YMB0v
dementia	CTV3	YMB0w
dementia	CTV3	YMB0x
dementia	CTV3	YMB0y
dementia	CTV3	YMB10
dementia	CTV3	YMB11
dementia	CTV3	YMB15
dementia	CTV3	YMB1Z
dementia	CTV3	YMBwl
dementia	CTV3	YMJwc
dementia	CTV3	YMK1N
dementia	CTV3	YMK1O
dementia	CTV3	YMK1P
dementia_ad	ICD10	F00
dementia_ad	ICD10	G30
dementia_ad	Read2	Eu00.
dementia_ad	Read2	Eu000
dementia_ad	Read2	Eu000
dementia_ad	Read2	Eu000
dementia_ad	Read2	Eu000
dementia_ad	Read2	Eu001
dementia_ad	Read2	Eu001
dementia_ad	Read2	Eu001
dementia_ad	Read2	Eu001
dementia_ad	Read2	Eu002
dementia_ad	Read2	Eu00z
dementia_ad	Read2	Eu00z
dementia_ad	Read2	F110.
dementia_ad	Read2	F1100
dementia_ad	Read2	F1101
dementia_ad	Read2	Fyu30
dementia_ad	CTV3	Eu00.
dementia_ad	CTV3	Eu00.
dementia_ad	CTV3	Eu00.
dementia_ad	CTV3	Eu002
dementia_ad	CTV3	Eu00z
dementia_ad	CTV3	F110.
dementia_ad	CTV3	F110.
dementia_ad	CTV3	Fyu30
dementia_ad	CTV3	X002x
dementia_ad	CTV3	X002x
dementia_ad	CTV3	X002x
dementia_ad	CTV3	X002y
dementia_ad	CTV3	X002z
dementia_ad	CTV3	X0030
dementia_ad	CTV3	X0030
dementia_ad	CTV3	X0030
dementia_ad	CTV3	X0031
dementia_ad	CTV3	X0032
dementia_ad	CTV3	X0033
dementia_ad	CTV3	X003G
dementia_ad	CTV3	Y00Gw
dementia_ad	CTV3	Y00H0
dementia_ad	CTV3	Y00H2
dementia_ad	CTV3	Y00H5
dementia_ad	CTV3	Y00H7
dementia_ad	CTV3	YMAhP
dementia_ad	CTV3	YMAhQ
dementia_ad	CTV3	YMB0i
dementia_ad	CTV3	YMB0l
dementia_ad	CTV3	YMB0m
dementia_vasc	ICD10	F01
dementia_vasc	Read2	E004.
dementia_vasc	Read2	E004.
dementia_vasc	Read2	E0040
dementia_vasc	Read2	E0041
dementia_vasc	Read2	E0042
dementia_vasc	Read2	E0043
dementia_vasc	Read2	E004z
dementia_vasc	Read2	Eu01.
dementia_vasc	Read2	Eu01.
dementia_vasc	Read2	Eu010
dementia_vasc	Read2	Eu011
dementia_vasc	Read2	Eu012
dementia_vasc	Read2	Eu013
dementia_vasc	Read2	Eu01y
dementia_vasc	Read2	Eu01z
dementia_vasc	Read2	F21y2
dementia_vasc	Read2	F21y2
dementia_vasc	CTV3	E004.
dementia_vasc	CTV3	E004.
dementia_vasc	CTV3	E004.
dementia_vasc	CTV3	E0040
dementia_vasc	CTV3	E0041
dementia_vasc	CTV3	E0042
dementia_vasc	CTV3	E0043
dementia_vasc	CTV3	E004z
dementia_vasc	CTV3	Eu011
dementia_vasc	CTV3	Eu011
dementia_vasc	CTV3	Eu011
dementia_vasc	CTV3	Eu01y
dementia_vasc	CTV3	Eu01z
dementia_vasc	CTV3	F21y2
dementia_vasc	CTV3	F21y2
dementia_vasc	CTV3	F21y2
dementia_vasc	CTV3	F21y2
dementia_vasc	CTV3	F21y2
dementia_vasc	CTV3	X003R
dementia_vasc	CTV3	X003T
dementia_vasc	CTV3	X003V
dementia_vasc	CTV3	XE1Xs
dementia_vasc	CTV3	XE1Xs
dementia_vasc	CTV3	XE1Xs
dementia_vasc	CTV3	Y00dJ
dementia_vasc	CTV3	Y00dM
dementia_vasc	CTV3	Y00Hv
dementia_vasc	CTV3	Y00Hw
dementia_vasc	CTV3	Y00Hx
dementia_vasc	CTV3	Y00Hz
dementia_vasc	CTV3	Y00I0
dementia_vasc	CTV3	Y00I1
dementia_vasc	CTV3	Y016w
dementia_vasc	CTV3	Y016x
dementia_vasc	CTV3	Y016y
dementia_vasc	CTV3	Y016z
dementia_vasc	CTV3	Y0170
dementia_vasc	CTV3	YadT0
dementia_vasc	CTV3	YMB0s
dementia_vasc	CTV3	YMB0t
joint_replacement_surgery	OPCS4	O32
joint_replacement_surgery	OPCS4	O320
joint_replacement_surgery	OPCS4	O321
joint_replacement_surgery	OPCS4	O322
joint_replacement_surgery	OPCS4	O323
joint_replacement_surgery	OPCS4	O324
joint_replacement_surgery	OPCS4	O325
joint_replacement_surgery	OPCS4	W37
joint_replacement_surgery	OPCS4	W370
joint_replacement_surgery	OPCS4	W371
joint_replacement_surgery	OPCS4	W372
joint_replacement_surgery	OPCS4	W373
joint_replacement_surgery	OPCS4	W374
joint_replacement_surgery	OPCS4	W38
joint_replacement_surgery	OPCS4	W380
joint_replacement_surgery	OPCS4	W381
joint_replacement_surgery	OPCS4	W382
joint_replacement_surgery	OPCS4	W383
joint_replacement_surgery	OPCS4	W384
joint_replacement_surgery	OPCS4	W46
joint_replacement_surgery	OPCS4	W460
joint_replacement_surgery	OPCS4	W461
joint_replacement_surgery	OPCS4	W462
joint_replacement_surgery	OPCS4	W463
joint_replacement_surgery	OPCS4	W47
joint_replacement_surgery	OPCS4	W470
joint_replacement_surgery	OPCS4	W471
joint_replacement_surgery	OPCS4	W472
joint_replacement_surgery	OPCS4	W473
joint_replacement_surgery	OPCS4	W93
joint_replacement_surgery	OPCS4	W930
joint_replacement_surgery	OPCS4	W931
joint_replacement_surgery	OPCS4	W932
joint_replacement_surgery	OPCS4	W933
joint_replacement_surgery	OPCS4	W94
joint_replacement_surgery	OPCS4	W940
joint_replacement_surgery	OPCS4	W941
joint_replacement_surgery	OPCS4	W942
joint_replacement_surgery	OPCS4	W943
joint_replacement_surgery	OPCS4	O171
joint_replacement_surgery	OPCS4	O172
joint_replacement_surgery	OPCS4	O173
joint_replacement_surgery	OPCS4	W580
joint_replacement_surgery	OPCS4	W581
joint_replacement_surgery	OPCS4	W582
joint_replacement_surgery	OPCS4	O18*
joint_replacement_surgery	OPCS4	W40*
joint_replacement_surgery	OPCS4	W41*
joint_replacement_surgery	OPCS4	W42*
joint_replacement_surgery	OPCS4	O06
joint_replacement_surgery	OPCS4	#NAME?
joint_replacement_surgery	OPCS4	O061
joint_replacement_surgery	OPCS4	O062
joint_replacement_surgery	OPCS4	O063
joint_replacement_surgery	OPCS4	O068
joint_replacement_surgery	OPCS4	O069
joint_replacement_surgery	OPCS4	O07
joint_replacement_surgery	OPCS4	O070
joint_replacement_surgery	OPCS4	O071
joint_replacement_surgery	OPCS4	O072
joint_replacement_surgery	OPCS4	O073
joint_replacement_surgery	OPCS4	O078
joint_replacement_surgery	OPCS4	O079
joint_replacement_surgery	OPCS4	O08
joint_replacement_surgery	OPCS4	O080
joint_replacement_surgery	OPCS4	O081
joint_replacement_surgery	OPCS4	O082
joint_replacement_surgery	OPCS4	O083
joint_replacement_surgery	OPCS4	O084
joint_replacement_surgery	OPCS4	O088
joint_replacement_surgery	OPCS4	O089
joint_replacement_surgery	OPCS4	O09
joint_replacement_surgery	OPCS4	O091
joint_replacement_surgery	OPCS4	O098
joint_replacement_surgery	OPCS4	O099
joint_replacement_surgery	OPCS4	O10
joint_replacement_surgery	OPCS4	O101
joint_replacement_surgery	OPCS4	O108
joint_replacement_surgery	OPCS4	O109

## Sheet: SI Table 2
SI Table 2: Variants used to create the iron biomarker polygenic scores
trait	chr	pos	other_allele	effect_allele	rsid	beta	se	p	effect_allele_frequency
serum iron	1	65671556	G	A	rs35945185	0.0308	0.0042	1.54e-13	0.3618
serum iron	1	154454494	A	C	rs2228145	0.0254	0.0033	1.63e-14	0.401
serum iron	1	161689031	A	G	rs61804206	0.0302	0.0048	4.74e-10	0.1416
serum iron	2	113109277	G	T	rs7580634	-0.0202	0.0032	4.74e-10	0.4638
serum iron	2	238160555	C	T	rs13007705	0.0297	0.0033	4.14e-19	0.3852
serum iron	3	66397883	A	G	rs12633819	0.0279	0.0034	1.22e-16	0.3792
serum iron	3	133760386	A	G	rs8177245	0.0553	0.0035	1.36e-55	0.2878
serum iron	3	140292710	T	C	rs571559677	-0.3512	0.0634	3.1e-08	0.0023
serum iron	6	26092913	G	A	rs1800562	0.298	0.0061	7.66e-520	0.0747
serum iron	6	135081201	T	C	rs9399136	0.0553	0.0037	8.93e-52	0.2708
serum iron	7	50360747	T	C	rs12718598	0.0229	0.0033	2.07e-12	0.4493
serum iron	7	100642673	A	G	rs2075672	0.0587	0.0033	6.04e-69	0.6288
serum iron	10	63555673	T	C	rs10740134	0.0211	0.0032	7.78e-11	0.5129
serum iron	10	79313270	CCCACCCACCA	C	rs59213222	-0.0264	0.0046	9.33e-09	0.2231
serum iron	12	21215863	T	A	rs2900478	-0.0233	0.0042	3.86e-08	0.1783
serum iron	12	131007743	C	T	rs4759827	-0.0209	0.0037	1.54e-08	0.2793
serum iron	14	69888141	A	C	rs1958078	0.0357	0.0048	9.96e-14	0.8647
serum iron	14	94378610	C	T	rs28929474	0.1046	0.0136	1.55e-14	0.0131
serum iron	15	45102269	G	GGT	rs374974760	-0.0494	0.0081	1.32e-09	0.0823
serum iron	17	69085137	A	G	rs77542162	0.0843	0.0114	1.28e-13	0.0228
serum iron	19	35459621	A	G	rs12975762	-0.0265	0.0035	4.26e-14	0.3161
serum iron	20	44413724	C	T	rs1800961	0.0447	0.008	2.35e-08	0.0472
serum iron	22	37066896	A	G	rs855791	0.1723	0.0035	8.00e-516	0.5805
serum iron	22	43928975	G	A	rs3747207	0.0271	0.0038	1.67e-12	0.2335
tsat	1	65671556	G	A	rs35945185	0.0268	0.0047	1.34e-08	0.3618
tsat	1	154422736	C	A	rs4133213	0.022	0.0037	2.26e-09	0.4295
tsat	1	169549811	C	T	rs6025	0.0727	0.0116	4.35e-10	0.026
tsat	2	238160555	C	T	rs13007705	0.0334	0.0037	1.59e-19	0.3819
tsat	3	66397883	A	G	rs12633819	0.0288	0.0037	1.42e-14	0.3749
tsat	3	133761348	C	T	rs8177253	-0.0915	0.0039	1.03e-122	0.289
tsat	3	196082264	C	A	rs41300395	0.0358	0.0042	1.36e-17	0.2457
tsat	4	54542708	A	T	rs218264	0.0229	0.0042	4.17e-08	0.2501
tsat	6	26098246	T	C	rs79220007	0.477	0.0078	3.90e-810	0.0791
tsat	6	135081201	T	C	rs9399136	0.0653	0.004	6.29e-59	0.2727
tsat	7	50360747	T	C	rs12718598	0.0234	0.0036	6.54e-11	0.4461
tsat	7	100642673	A	G	rs2075672	0.0622	0.0037	1.67e-63	0.6251
tsat	8	125494452	G	A	rs112875651	-0.0234	0.0037	2.98e-10	0.3935
tsat	10	63555673	T	C	rs10740134	0.0221	0.0036	8.91e-10	0.5126
tsat	12	21215863	T	A	rs2900478	-0.0303	0.0047	1.38e-10	0.1787
tsat	14	69888141	A	C	rs1958078	0.0361	0.0054	1.72e-11	0.8693
tsat	15	44937129	T	C	rs7165401	-0.0541	0.0073	1.61e-13	0.0941
tsat	17	69085137	A	G	rs77542162	0.0698	0.0127	3.73e-08	0.0224
tsat	19	35458521	A	T	rs36152188	-0.0297	0.0039	3.5e-14	0.313
tsat	22	37066896	A	G	rs855791	0.1748	0.0036	5.56e-510	0.5834
tsat	22	43928975	G	A	rs3747207	0.0244	0.0043	1.11e-08	0.2331
tibc	1	45571288	T	C	rs514595	0.0308	0.005	6.51e-10	0.8451
tibc	1	91064444	C	T	rs469721	-0.0359	0.0045	1.02e-15	0.2129
tibc	1	161498503	CTAACCACATTTTT	C	rs137891701	0.0376	0.0064	4.86e-09	0.1291
tibc	1	169549811	C	T	rs6025	-0.1052	0.0119	1.21e-18	0.0259
tibc	1	220827800	A	C	rs61830291	0.0364	0.0062	4.52e-09	0.0992
tibc	1	231366499	T	A	rs1435167	-0.0244	0.0038	1.57e-10	0.6273
tibc	2	27526125	AT	A	rs11336847	-0.0345	0.0046	3.86e-14	0.6644
tibc	2	46330461	C	T	rs11900910	0.0247	0.0037	2.08e-11	0.4508
tibc	2	64696903	C	T	rs1861408	0.0249	0.004	7.84e-10	0.7034
tibc	2	189522761	C	T	rs13008704	0.0411	0.0037	5.49e-29	0.5075
tibc	2	210678331	T	C	rs715	0.0249	0.004	4.5e-10	0.2852
tibc	3	125213851	C	T	rs781168893	-0.7468	0.0641	2.07e-31	0.0026
tibc	3	133760655	T	G	rs8177247	0.3665	0.0051	7.73e-1122	0.3049
tibc	3	145706113	C	G	rs760897340	-0.9733	0.1039	7.54e-21	0.0011
tibc	3	147954900	G	A	rs969672878	-0.9008	0.103	2.29e-18	0.0011
tibc	3	196082268	G	A	rs11915082	0.0379	0.0037	1.3e-24	0.3886
tibc	4	3472024	C	T	rs11947277	0.0346	0.0041	5.16e-17	0.2661
tibc	5	52800100	C	A	rs185240714	-0.0685	0.0094	2.38e-13	0.0403
tibc	6	26092913	G	A	rs1800562	-0.4831	0.0079	6.94e-807	0.0787
tibc	6	135097901	C	A	rs56293029	-0.0373	0.0043	9.21e-18	0.2743
tibc	8	9325848	A	G	rs9987289	0.0369	0.0063	3.94e-09	0.905
tibc	8	18415790	G	C	rs1495743	0.0494	0.0045	2.29e-28	0.7983
tibc	8	125487789	C	G	rs28601761	0.0258	0.0037	3.09e-12	0.4215
tibc	10	50814012	C	T	rs41274050	0.1296	0.0221	4.83e-09	0.0081
tibc	11	61803311	T	C	rs174547	0.0492	0.0038	4.1e-39	0.3733
tibc	11	110598137	G	A	rs143878994	0.0488	0.0089	3.63e-08	0.046
tibc	12	4275678	T	G	rs76895963	-0.0808	0.0147	4.15e-08	0.0165
tibc	12	6775910	G	A	rs3782735	0.0232	0.0039	2.37e-09	0.5981
tibc	12	31899488	C	A	rs1150975	0.0212	0.0039	4.08e-08	0.3474
tibc	12	120591800	C	A	rs77371258	0.0437	0.006	3.53e-13	0.0987
tibc	14	33938877	T	G	rs1680695	-0.0247	0.0038	1.16e-10	0.3547
tibc	14	70303865	A	G	rs12879801	0.0311	0.0036	1.48e-17	0.4522
tibc	14	74768694	A	G	rs11159099	-0.0295	0.0036	5.22e-16	0.4817
tibc	14	94380925	T	A	rs17580	0.0631	0.0097	9.79e-11	0.0334
tibc	15	45093298	A	T	rs4775744	0.0596	0.0064	1.97e-20	0.0903
tibc	16	53341733	G	C	rs8062982	0.0256	0.0037	6.65e-12	0.4012
tibc	16	72062328	G	A	rs34682685	0.0425	0.006	1.2e-12	0.1003
tibc	16	79715108	C	G	rs17767742	0.0272	0.0039	3.11e-12	0.3087
tibc	17	1737741	A	G	rs2287322	0.0309	0.0043	8.92e-13	0.2389
tibc	17	59848288	A	G	rs1292072	0.0289	0.0044	5.03e-11	0.2239
tibc	18	62536622	C	A	rs34284056	-0.0232	0.0041	1.62e-08	0.2635
tibc	19	19325420	C	G	rs111234557	-0.033	0.0056	4.03e-09	0.1212
tibc	19	35065825	C	T	rs1672992	0.0356	0.0053	1.38e-11	0.8484
tibc	19	45893352	T	C	rs12976652	-0.05	0.0058	6.52e-18	0.1046
tibc	19	49513222	T	G	rs111981233	0.0736	0.0071	1.82e-25	0.0651
tibc	20	17616886	C	T	rs2236252	0.0394	0.0048	1.99e-16	0.1762
tibc	20	44413724	C	T	rs1800961	0.0534	0.0091	4e-09	0.0473
tibc	22	37066896	A	G	rs855791	-0.0335	0.0036	4.8e-20	0.5809
serum ferritin	1	20572021	C	A	rs477190	-0.0192	0.0034	1.26e-08	0.4042
serum ferritin	1	22246214	G	A	rs79052526	-0.1229	0.0112	3.83e-28	0.0267
serum ferritin	1	115671658	A	G	rs10801913	-0.0222	0.0036	9.06e-10	0.6979
serum ferritin	1	169549811	C	T	rs6025	0.1558	0.011	3.44e-45	0.0194
serum ferritin	1	220115348	G	A	rs551459670	0.1407	0.019	1.28e-13	0.0102
serum ferritin	2	27508073	T	C	rs1260326	-0.0234	0.0035	1.57e-11	0.6544
serum ferritin	2	28955453	A	C	rs6760824	-0.0311	0.0038	2.17e-16	0.7529
serum ferritin	2	111185623	A	G	rs604126	0.02	0.0036	2.73e-08	0.6856
serum ferritin	2	120548864	G	A	rs17050272	0.0209	0.0034	1.07e-09	0.4166
serum ferritin	2	187336529	G	A	rs17707216	0.0381	0.0068	2.22e-08	0.0758
serum ferritin	2	189563467	G	A	rs7596205	0.0838	0.0055	1.32e-51	0.1021
serum ferritin	2	215433073	G	C	rs1250244	0.0254	0.0036	2.29e-12	0.6572
serum ferritin	3	46992298	G	A	rs553656123	0.1135	0.0199	1.09e-08	0.008
serum ferritin	3	49557558	T	TGGA	rs142350264	-0.0403	0.0067	1.73e-09	0.0983
serum ferritin	3	52419024	C	T	rs536826368	0.2905	0.0324	3.39e-19	0.0047
serum ferritin	3	54492049	C	G	rs533732725	0.2602	0.0386	1.56e-11	0.0032
serum ferritin	3	134279147	T	C	rs10804630	-0.0301	0.0055	4.15e-08	0.1026
serum ferritin	4	55390940	G	A	rs6822746	-0.0206	0.0035	6.32e-09	0.3165
serum ferritin	5	53976834	G	A	rs4865796	0.0207	0.0036	6.38e-09	0.6813
serum ferritin	5	60346208	G	A	rs79694859	0.0514	0.0087	3.23e-09	0.0456
serum ferritin	5	69509789	G	A	rs35107257	0.0437	0.0076	1.08e-08	0.0581
serum ferritin	5	98784160	A	G	rs970079	-0.0193	0.0033	7e-09	0.463
serum ferritin	6	26072764	C	T	rs144861591	0.1292	0.0066	6.76e-85	0.0669
serum ferritin	6	32795729	A	G	rs35486885	-0.0561	0.0081	5.25e-12	0.0377
serum ferritin	6	41714097	G	A	rs13215052	-0.0317	0.0054	5.74e-09	0.1113
serum ferritin	6	43813355	T	G	rs36184164	0.0356	0.0051	2.07e-12	0.1386
serum ferritin	7	30472178	C	T	rs2529440	-0.0347	0.0034	1.02e-24	0.4496
serum ferritin	8	10711019	A	G	rs4841429	0.0562	0.0062	1.59e-19	0.0788
serum ferritin	8	23516941	A	G	rs7009973	0.0223	0.0036	3.74e-10	0.3378
serum ferritin	8	86161688	T	A	rs189899297	0.0214	0.0039	4.67e-08	0.2634
serum ferritin	8	108206663	T	C	rs681099	-0.0189	0.0034	1.68e-08	0.4547
serum ferritin	8	125473052	T	A	rs2954027	-0.0235	0.0033	1.71e-12	0.4896
serum ferritin	9	33117967	C	T	rs7865362	0.0251	0.0035	7.47e-13	0.3468
serum ferritin	9	133264504	G	GAAACTGCC	.	0.0617	0.0048	2.48e-37	0.8052
serum ferritin	9	136430122	C	T	rs72775768	-0.022	0.0037	4.18e-09	0.2586
serum ferritin	10	5353707	A	G	rs9423600	0.0207	0.0038	4.82e-08	0.2675
serum ferritin	10	69334748	T	C	rs17476364	0.0421	0.0055	2.32e-14	0.0947
serum ferritin	10	79059375	A	G	rs704017	-0.019	0.0034	2.61e-08	0.6224
serum ferritin	10	99583969	T	G	rs17112021	0.0245	0.0038	1.97e-10	0.2754
serum ferritin	11	2211323	T	G	rs12419620	-0.0313	0.0045	5.65e-12	0.1623
serum ferritin	11	10105762	C	T	rs7102016	0.0184	0.0033	3.36e-08	0.5559
serum ferritin	11	47738526	T	C	rs12807014	-0.0283	0.0038	7.34e-14	0.2462
serum ferritin	11	60393365	G	A	rs4938939	0.0221	0.0036	1.39e-09	0.2926
serum ferritin	11	122634636	G	T	rs10750215	0.0211	0.0037	1.46e-08	0.4173
serum ferritin	12	50988449	T	C	rs161044	-0.0743	0.0078	1.14e-21	0.9572
serum ferritin	13	26954382	T	C	rs9512463	-0.0237	0.004	4.77e-09	0.7745
serum ferritin	14	23166004	G	T	rs28715334	0.0244	0.0042	6.44e-09	0.2029
serum ferritin	14	33941686	T	C	rs996347	0.0492	0.0035	9.04e-45	0.3411
serum ferritin	15	41682111	T	G	rs764195359	-0.3016	0.0506	2.57e-09	0.002
serum ferritin	15	45085897	G	GTAAA	rs10685744	-0.1472	0.0065	8.22e-113	0.0813
serum ferritin	15	65631408	G	C	rs12917564	-0.0242	0.0042	7.26e-09	0.2064
serum ferritin	15	78478844	T	C	rs11634990	-0.0268	0.0045	2e-09	0.1701
serum ferritin	16	342318	A	G	rs8047501	-0.0257	0.0034	5.18e-14	0.5974
serum ferritin	16	4752385	G	T	rs3747602	-0.019	0.0035	3.76e-08	0.6336
serum ferritin	17	7166093	G	A	rs186021206	0.2105	0.0243	4.3e-18	0.0047
serum ferritin	17	9890100	A	T	rs55789050	-0.0264	0.0035	6.77e-14	0.3541
serum ferritin	17	46775246	A	C	rs62074125	0.0208	0.0038	3.75e-08	0.2884
serum ferritin	17	58358748	C	T	rs34523089	0.0662	0.0045	4.52e-48	0.1636
serum ferritin	17	68467242	G	A	rs2952290	-0.0228	0.0041	1.91e-08	0.7864
serum ferritin	17	74944386	T	C	rs4789111	-0.0331	0.0047	1.28e-12	0.8527
serum ferritin	19	5840608	C	T	rs708686	-0.0312	0.0039	6.79e-16	0.2346
serum ferritin	19	15203633	G	A	rs141253118	-0.1245	0.0228	4.6e-08	0.0045
serum ferritin	19	18467063	G	C	rs4808802	0.0272	0.004	1.35e-11	0.2291
serum ferritin	19	48927887	G	T	rs192331981	0.1968	0.0138	2.11e-46	0.0169
serum ferritin	20	3626822	A	G	rs2595586	-0.019	0.0034	2.2e-08	0.4135
serum ferritin	20	31491531	T	C	rs6088374	-0.0374	0.0045	1.94e-16	0.169
serum ferritin	20	40480065	A	C	rs56206139	0.0465	0.0064	3.33e-13	0.0782
serum ferritin	22	35386515	A	G	rs540828131	-0.1595	0.0263	1.33e-09	0.0069
serum ferritin	22	37074001	C	A	rs2076085	0.0413	0.0034	1.04e-34	0.5716
Hepcidin	1	22584002	T	A	rs75965181	−0.118	0.017	2.76e-12	0.023
Hepcidin	1	220291414	ATC	A	rs201255457	−0.156	0.026	3.15e-09	0.989
Hepcidin	2	121310269	C	A	rs6706968	0.03	0.005	1.43e-08	0.424
Hepcidin	2	190390963	G	C	rs149682241	0.101	0.015	4.33e-11	0.026
Hepcidin	2	190521054	C	T	rs7568449	0.043	0.006	1.88e-13	0.762
Hepcidin	5	115331335	G	A	rs885122	−0.043	0.005	2.28e-18	0.598
Hepcidin	6	26098474	C	T	rs79220007	0.094	0.01	1.12e-22	0.93
Hepcidin	8	10577987	G	A	rs10090558	−0.060	0.01	4.64e-10	0.918
Hepcidin	12	51439858	C	T	rs9739943	0.079	0.01	3.78e-14	0.059
Hepcidin	12	57735045	G	A	rs11609805	−0.032	0.006	5.24e-09	0.27
Hepcidin	14	34410892	C	T	rs996347	−0.033	0.005	6.06e-11	0.645
Hepcidin	15	45274530	C	T	rs549876436	0.082	0.011	7.3e-15	0.907
Hepcidin	15	45319959	G	A	rs2600895	0.082	0.012	2.73e-11	0.913
Hepcidin	15	45320493	G	C	rs113000093	−0.078	0.013	7.01e-10	0.089
Hepcidin	15	45387550	G	A	rs199138	−0.122	0.009	1.55e-40	0.076
Hepcidin	16	353122	G	A	rs71378510	0.05	0.009	1.62e-08	0.907
Hepcidin	17	56436109	C	T	rs34523089	0.063	0.007	8.15e-21	0.162
Hepcidin	19	35775902	G	A	rs104894696	−0.387	0.054	4.9e-13	0.003
Hepcidin	19	49207255	G	A	rs485073	0.046	0.005	4.64e-21	0.453
Hepcidin	22	37462936	G	A	rs855791	0.042	0.005	1.34e-17	0.429
sTfR	1	205041952	C	T	rs6696846	−0.043	0.007	6.22e-11	0.484
sTfR	2	191357694	T	A	rs35095338	−0.046	0.007	9.67e-12	0.556
sTfR	2	211543055	C	T	rs715	−0.041	0.007	2.28e-08	0.688
sTfR	3	133539500	GA	G	rs11371594	0.058	0.01	2.54e-09	0.845
sTfR	3	195795618	G	A	rs112856048	−0.100	0.008	5.93e-38	0.243
sTfR	3	195921311	G	A	rs9325434	−0.062	0.01	2.27e-10	0.141
sTfR	4	151199080	G	A	rs2290846	−0.041	0.007	3.11e-08	0.277
sTfR	5	131784393	G	T	rs12521868	0.052	0.007	4.41e-15	0.427
sTfR	5	141482333	C	T	rs116816795	0.127	0.009	3.13e-46	0.168
sTfR	5	141602204	C	T	rs2906082	0.057	0.008	5.34e-12	0.783
sTfR	6	25957426	C	T	rs72832593	0.13	0.011	8.09e-33	0.897
sTfR	6	26093141	G	A	rs1800562	−0.253	0.013	2.88e-88	0.075
sTfR	6	135427159	C	T	rs9389269	0.059	0.007	3.1e-15	0.729
sTfR	6	159020121	G	A	rs143437464	−0.234	0.037	3.81e-10	0.009
sTfR	6	159026327	G	A	rs200307986	0.358	0.065	2.69e-08	0.003
sTfR	7	1080897	C	T	rs186044114	−0.061	0.01	4.19e-10	0.852
sTfR	7	50427982	G	A	rs6592965	−0.058	0.007	2.43e-18	0.458
sTfR	7	100235970	C	A	rs7385804	−0.051	0.007	1.49e-13	0.627
sTfR	10	45953767	G	A	rs7908745	−0.054	0.007	5.61e-14	0.687
sTfR	10	71093392	C	T	rs16926246	0.056	0.01	1.05e-08	0.133
sTfR	11	117021097	G	C	rs187669805	0.407	0.046	1.94e-18	0.994
sTfR	11	117081500	C	A	rs11216316	−0.273	0.011	1.77e-137	0.892
sTfR	11	117088082	C	T	rs2238005	0.118	0.014	2.71e-17	0.061
sTfR	12	51783420	T	A	rs10876169	0.039	0.007	1.85e-08	0.41
sTfR	13	110401304	C	T	rs76944188	−0.090	0.015	5.45e-10	0.942
sTfR	15	45395901	GT	G	rs75922593	0.112	0.014	3.64e-15	0.066
sTfR	16	88567333	C	T	rs74035509	0.083	0.013	6.36e-11	0.083
sTfR	17	43556807	C	T	rs55925547	−0.057	0.009	2.46e-11	0.801
sTfR	17	57925649	G	A	rs1292072	−0.048	0.008	7.13e-09	0.794
sTfR	17	76401328	C	T	rs1976703	0.039	0.007	1.57e-08	0.493
sTfR	19	4502282	C	T	rs13041	0.048	0.007	8.53e-12	0.518
sTfR	22	37462936	G	A	rs855791	0.134	0.007	2.7e-89	0.434

## Sheet: SI Table 3
SI Table 3: Benjamini-Hochberg False Discovery Rate correction calculations in male C282Y homozygotes for continous PGS associations with outcomes
Original p-value	BH-adjusted p-value	significant
1.5406e-05	0.000831924	TRUE
0.000328429	0.00886758	TRUE
0.000862054	0.0123542	TRUE
0.000915128	0.0123542	TRUE
0.0015334	0.0142138	TRUE
0.00157931	0.0142138	TRUE
0.00265269	0.0204636	TRUE
0.00356899	0.0235974	TRUE
0.0039329	0.0235974	TRUE
0.00577763	0.0311992	TRUE
0.00922414	0.0452822	TRUE
0.0142076	0.0639344	FALSE
0.0165941	0.0689294	FALSE
0.0251931	0.0971735	FALSE
0.0331126	0.119206	FALSE
0.0692038	0.226343	FALSE
0.0712561	0.226343	FALSE
0.0976168	0.29285	FALSE
0.137283	0.390173	FALSE
0.154742	0.417802	FALSE
0.162803	0.418636	FALSE
0.28523	0.638169	FALSE
0.293041	0.638169	FALSE
0.296433	0.638169	FALSE
0.308488	0.638169	FALSE
0.328971	0.638169	FALSE
0.329138	0.638169	FALSE
0.330902	0.638169	FALSE
0.351425	0.652084	FALSE
0.362269	0.652084	FALSE
0.440289	0.758116	FALSE
0.449254	0.758116	FALSE
0.469443	0.768179	FALSE
0.511617	0.812568	FALSE
0.528374	0.815206	FALSE
0.616742	0.899364	FALSE
0.649218	0.899364	FALSE
0.664182	0.899364	FALSE
0.69283	0.899364	FALSE
0.69298	0.899364	FALSE
0.730833	0.899364	FALSE
0.734491	0.899364	FALSE
0.740894	0.899364	FALSE
0.742581	0.899364	FALSE
0.760039	0.899364	FALSE
0.772461	0.899364	FALSE
0.78278	0.899364	FALSE
0.821846	0.921934	FALSE
0.852772	0.921934	FALSE
0.853642	0.921934	FALSE
0.919205	0.971555	FALSE
0.935572	0.971555	FALSE
0.971465	0.988849	FALSE
0.988849	0.988849	FALSE

## Sheet: SI Table 4
SI Table 4: Benjamini-Hochberg False Discovery Rate correction calculations in female C282Y homozygotes for continous PGS associations with outcomes
Original p-value	BH-adjusted p-value	significant
1.60401e-06	4.81203e-05	TRUE
4.08827e-06	6.13241e-05	TRUE
0.0516591	0.516591	FALSE
0.135985	0.790555	FALSE
0.137503	0.790555	FALSE
0.194952	0.790555	FALSE
0.223634	0.790555	FALSE
0.285881	0.790555	FALSE
0.301281	0.790555	FALSE
0.328044	0.790555	FALSE
0.353929	0.790555	FALSE
0.355701	0.790555	FALSE
0.355932	0.790555	FALSE
0.368926	0.790555	FALSE
0.450163	0.900325	FALSE
0.524376	0.928049	FALSE
0.550558	0.928049	FALSE
0.595912	0.928049	FALSE
0.62074	0.928049	FALSE
0.621577	0.928049	FALSE
0.649634	0.928049	FALSE
0.704144	0.960196	FALSE
0.781053	0.962393	FALSE
0.823746	0.962393	FALSE
0.832688	0.962393	FALSE
0.834074	0.962393	FALSE
0.874063	0.971181	FALSE
0.907554	0.972379	FALSE
0.962334	0.993831	FALSE
0.993831	0.993831	FALSE

## Sheet: SI Table 5
SI Table 5: Benjamini-Hochberg False Discovery Rate correction calculations in male C282Y homozygotes for highest vs lowest quintile PGS assoctions with outcomes
Original p-value	BH-adjusted p-value	significant
8.0811e-05	0.00436379	TRUE
0.000659656	0.0178107	TRUE
0.00143988	0.0259178	TRUE
0.00477585	0.0535352	FALSE
0.00495697	0.0535352	FALSE
0.00814547	0.0733093	FALSE
0.0139639	0.10108	FALSE
0.0149748	0.10108	FALSE
0.017253	0.103518	FALSE
0.019211	0.10374	FALSE
0.0225577	0.110738	FALSE
0.0324867	0.14619	FALSE
0.0372522	0.15474	FALSE
0.0628129	0.23974	FALSE
0.0665945	0.23974	FALSE
0.128797	0.410563	FALSE
0.135669	0.410563	FALSE
0.136854	0.410563	FALSE
0.158114	0.449377	FALSE
0.177202	0.478444	FALSE
0.227352	0.58462	FALSE
0.245966	0.591617	FALSE
0.251985	0.591617	FALSE
0.279561	0.629013	FALSE
0.325213	0.67931	FALSE
0.327075	0.67931	FALSE
0.341844	0.683687	FALSE
0.366579	0.697117	FALSE
0.374378	0.697117	FALSE
0.399887	0.701321	FALSE
0.40261	0.701321	FALSE
0.434223	0.713721	FALSE
0.446511	0.713721	FALSE
0.450405	0.713721	FALSE
0.462597	0.713721	FALSE
0.490434	0.71785	FALSE
0.49186	0.71785	FALSE
0.586488	0.83343	FALSE
0.618642	0.856581	FALSE
0.644421	0.869969	FALSE
0.666821	0.878252	FALSE
0.742187	0.906829	FALSE
0.747433	0.906829	FALSE
0.760183	0.906829	FALSE
0.774588	0.906829	FALSE
0.783539	0.906829	FALSE
0.805347	0.906829	FALSE
0.80607	0.906829	FALSE
0.933921	0.995388	FALSE
0.939766	0.995388	FALSE
0.950268	0.995388	FALSE
0.973764	0.995388	FALSE
0.977549	0.995388	FALSE
0.995388	0.995388	FALSE

## Sheet: SI Table 6
SI Table 6: Benjamini-Hochberg (BH) False Discovery Rate (FDR) correction calculations in female C282Y homozygotes for highest vs lowest quintile PGS assoctions with outcomes
Original p-value	BH-adjusted p-value	significant
3.88521e-05	0.000863586	TRUE
5.75724e-05	0.000863586	TRUE
0.0529233	0.418917	FALSE
0.0558557	0.418917	FALSE
0.0826379	0.495827	FALSE
0.241172	0.656135	FALSE
0.244072	0.656135	FALSE
0.259721	0.656135	FALSE
0.26548	0.656135	FALSE
0.267811	0.656135	FALSE
0.27211	0.656135	FALSE
0.282783	0.656135	FALSE
0.312977	0.656135	FALSE
0.322438	0.656135	FALSE
0.328068	0.656135	FALSE
0.396672	0.702743	FALSE
0.398221	0.702743	FALSE
0.472632	0.714643	FALSE
0.474908	0.714643	FALSE
0.483552	0.714643	FALSE
0.50025	0.714643	FALSE
0.543029	0.740494	FALSE
0.623331	0.813041	FALSE
0.740923	0.907094	FALSE
0.764676	0.907094	FALSE
0.78957	0.907094	FALSE
0.836372	0.907094	FALSE
0.846621	0.907094	FALSE
0.925736	0.927659	FALSE
0.927659	0.927659	FALSE

## Sheet: SI Table 7
SI Table 7: Associations between iron biomarker polygenic scores and clinical outcomes in C282Y homozygous male UK Biobank participants
model	term	Odds Ratio 1 Standard Deviation	95% CI 1 Standard Deviation	95% CI 1 Standard Deviation	p.value
Composite: Liver, Joint, Cognitive Outcomes	pgs_ferritin	1.0049	0.892562	1.13156	0.000328429
Dementia	pgs_ferritin	0.908442	0.673144	1.2247	0.000915128
Hemochromatosis	pgs_ferritin	1.02054	0.907363	1.148	0.00265269
Joint replacement surgeries	pgs_ferritin	1.39113	0.977706	1.99717	0.0039329
Liver cancer	pgs_ferritin	1.00871	0.853084	1.19298	0.00577763
Liver disease	pgs_ferritin	0.975447	0.817299	1.16423	1.5406e-05
Liver fibrosis/cirrhosis	pgs_ferritin	1.0261	0.781966	1.34838	0.000862054
Non-Alzheimer's dementia	pgs_ferritin	0.993534	0.694758	1.41724	0.0015334
Osteoarthritis	pgs_ferritin	0.979172	0.864222	1.10937	0.00157931
Composite: Liver, Joint, Cognitive Outcomes	pgs_hepcidin	0.961069	0.853269	1.08194	0.00356899
Dementia	pgs_hepcidin	1.04895	0.776666	1.43333	0.00922414
Hemochromatosis	pgs_hepcidin	0.879938	0.78179	0.989448	0.0142076
Joint replacement surgeries	pgs_hepcidin	0.813062	0.689024	0.959791	0.0165941
Liver cancer	pgs_hepcidin	1.28656	0.913374	1.84826	0.0251931
Liver disease	pgs_hepcidin	1.02035	0.857554	1.21828	0.0331126
Liver fibrosis/cirrhosis	pgs_hepcidin	0.93757	0.731444	1.21243	0.0692038
Non-Alzheimer's dementia	pgs_hepcidin	1.07599	0.755211	1.56034	0.0712561
Osteoarthritis	pgs_hepcidin	0.913663	0.806439	1.03451	0.0976168
Composite: Liver, Joint, Cognitive Outcomes	pgs_iron	1.22452	1.08751	1.38037	0.137283
Dementia	pgs_iron	1.0684	0.794274	1.44577	0.154742
Hemochromatosis	pgs_iron	1.30395	1.15693	1.47197	0.162803
Joint replacement surgeries	pgs_iron	1.31883	1.11234	1.56851	0.28523
Liver cancer	pgs_iron	1.74774	1.21204	2.57499	0.293041
Liver disease	pgs_iron	1.2668	1.06163	1.51625	0.296433
Liver fibrosis/cirrhosis	pgs_iron	1.56558	1.1916	2.07693	0.308488
Non-Alzheimer's dementia	pgs_iron	1.18923	0.829173	1.7223	0.328971
Osteoarthritis	pgs_iron	1.1524	1.01822	1.30557	0.329138
Composite: Liver, Joint, Cognitive Outcomes	pgs_stfr	0.937759	0.833289	1.055	0.330902
Dementia	pgs_stfr	1.0499	0.784413	1.40437	0.351425
Hemochromatosis	pgs_stfr	0.905446	0.804699	1.01813	0.362269
Joint replacement surgeries	pgs_stfr	0.917288	0.77636	1.08268	0.440289
Liver cancer	pgs_stfr	0.836664	0.581783	1.19215	0.449254
Liver disease	pgs_stfr	0.910539	0.763192	1.08535	0.469443
Liver fibrosis/cirrhosis	pgs_stfr	0.820033	0.630082	1.0639	0.511617
Non-Alzheimer's dementia	pgs_stfr	1.07218	0.758804	1.51836	0.528374
Osteoarthritis	pgs_stfr	0.978487	0.864327	1.1076	0.616742
Composite: Liver, Joint, Cognitive Outcomes	pgs_tibc	0.955513	0.849002	1.07489	0.649218
Dementia	pgs_tibc	1.14194	0.855913	1.51825	0.664182
Hemochromatosis	pgs_tibc	0.957841	0.852	1.07616	0.69283
Joint replacement surgeries	pgs_tibc	0.913841	0.771152	1.07942	0.69298
Liver cancer	pgs_tibc	1.00243	0.707045	1.40317	0.730833
Liver disease	pgs_tibc	0.917411	0.7696	1.08991	0.734491
Liver fibrosis/cirrhosis	pgs_tibc	0.877911	0.672066	1.13532	0.740894
Non-Alzheimer's dementia	pgs_tibc	1.05008	0.749462	1.4585	0.742581
Osteoarthritis	pgs_tibc	0.971707	0.85828	1.09933	0.760039
Composite: Liver, Joint, Cognitive Outcomes	pgs_tsat	1.19905	1.06567	1.3506	0.772461
Dementia	pgs_tsat	1.02793	0.767529	1.38035	0.78278
Hemochromatosis	pgs_tsat	1.22228	1.0861	1.37724	0.821846
Joint replacement surgeries	pgs_tsat	1.271	1.07331	1.5093	0.852772
Liver cancer	pgs_tsat	1.56744	1.09387	2.28802	0.853642
Liver disease	pgs_tsat	1.29768	1.08865	1.55201	0.919205
Liver fibrosis/cirrhosis	pgs_tsat	1.66101	1.26549	2.2041	0.935572
Non-Alzheimer's dementia	pgs_tsat	1.14665	0.811911	1.63075	0.971465
Osteoarthritis	pgs_tsat	1.12069	0.990522	1.26905	0.988849

## Sheet: SI Table 8
SI Table 8: Cumulative Incidence results from Ages 40 to 80 in C282Y Homozygote Males by TSAT PGS Quintile
Cumulative Incidence of Hemochromatosis from Ages 40 to 80 in C282Y Homozygote Males by TSAT PGS Quintile
Time (years)	Lowest TSAT PGS: Incidence (%) [95% CI]	Events / N at risk	Highest TSAT PGS: Incidence (%) [95% CI]	Events / N at risk
45	2.7 (0.7–4.7)	7 / 252	3.5 (1.2–5.7)	9 / 250
50	3.9 (1.5–6.2)	3 / 249	8.9 (5.3–12.3)	14 / 236
55	6.6 (3.5–9.5)	7 / 241	15.5 (10.9–19.8)	17 / 217
60	12.2 (8.1–16.1)	14 / 207	23.6 (18.1–28.6)	20 / 178
65	17.6 (12.6–22.3)	12 / 170	29.8 (23.8–35.3)	14 / 148
70	24.7 (18.8–30.2)	14 / 129	40.1 (33.3–46.1)	20 / 109
75	30.0 (23.4–36.1)	8 / 78	44.9 (37.8–51.3)	8 / 76
80	38.0 (29.4–45.5)	7 / 28	55.4 (46.4–62.8)	11 / 23
Cumulative Incidence of Composite Liver, Joint, Cognitive Outcome from Ages 40 to 80 in C282Y Homozygote Males by TSAT PGS Quintile
Time (years)	Lowest TSAT PGS: Incidence (%) [95% CI]	Events / N at risk	Highest TSAT PGS: Incidence (%) [95% CI]	Events / N at risk
45	1.2 (0.0–2.5)	3 / 256	4.2 (1.8–6.7)	11 / 248
50	5.0 (2.3–7.6)	10 / 246	8.9 (5.3–12.3)	12 / 236
55	10.0 (6.3–13.6)	13 / 232	17.0 (12.3–21.5)	21 / 212
60	14.1 (9.7–18.2)	10 / 201	25.7 (20.1–30.9)	21 / 172
65	21.0 (15.6–26.0)	15 / 163	37.7 (31.2–43.6)	26 / 127
70	34.2 (27.5–40.3)	25 / 112	47.8 (40.7–54.1)	19 / 93
75	42.9 (35.3–49.5)	13 / 63	57.9 (50.2–64.5)	15 / 55
80	51.6 (42.6–59.3)	8 / 15	64.5 (55.9–71.3)	7 / 19
Cumulative Incidence of Hemochromatosis from Ages 40 to 80 in C282Y Homozygote Males by Serum Iron Polygenic Score Quintile
Time (years)	Lowest TSAT PGS: Incidence (%) [95% CI]	Events / N at risk	Highest TSAT PGS: Incidence (%) [95% CI]	Events / N at risk
45	3.1 (1.0–5.2)	8 / 251	5.0 (2.3–7.6)	13 / 246
50	4.6 (2.0–7.2)	4 / 247	10.8 (6.9–14.5)	15 / 231
55	8.1 (4.7–11.4)	9 / 236	15.9 (11.3–20.2)	13 / 216
60	14.3 (9.8–18.5)	15 / 199	23.6 (18.2–28.6)	19 / 179
65	20.7 (15.4–25.7)	14 / 161	31.8 (25.6–37.4)	18 / 137
70	25.3 (19.4–30.8)	9 / 127	43.2 (36.2–49.5)	21 / 97
75	31.3 (24.6–37.5)	9 / 80	50.0 (42.6–56.5)	11 / 67
80	37.6 (29.2–45.1)	5 / 34	59.3 (50.6–66.5)	10 / 22
These tables presents cumulative incidence estimates of clinically diagnosed outcomes at 5-year intervals between ages 40 and 80 years in C282Y homozygote males, stratified by lowest and highest quintiles of TSAT and serum iron polygenic score (PGS). For each time point, the number at risk, number of events, incidence proportion (%), standard error, and 95% confidence interval are reported.

## Sheet: SI Table 9
SI Table 9: Associations between highest quintile vs lowest of iron biomarker polygenic scores and clinical outcomes in C282Y homozygous male UK Biobank participants, without a diagnosis of baseline hemochromatosis
Reference quintile = 1
outcome	exposure	Odds Ratio	p.value	conf.low	conf.high	n	n_cases	model
Composite: Liver, Joint, Cognitive Outcomes	pgs_ferritin (Quintile group 5)	1.26791	0.249736	0.846338	1.89948	223	95	logistic
Dementia	pgs_ferritin (Quintile group 5)	0.662286	0.446512	0.229242	1.91337	223	8	logistic
Hemochromatosis	pgs_ferritin (Quintile group 5)	1.03015	0.896503	0.658488	1.61157	223	52	logistic
Joint replacement surgeries	pgs_ferritin (Quintile group 5)	1.2089	0.523946	0.674517	2.16666	223	31	logistic
Liver cancer	pgs_ferritin (Quintile group 5)	2.37884	0.345434	0.393111	14.3951	223	4	logistic
Liver disease	pgs_ferritin (Quintile group 5)	1.08877	0.802967	0.558204	2.12363	223	21	logistic
Liver fibrosis/cirrhosis	pgs_ferritin (Quintile group 5)	1.23684	0.718705	0.389041	3.93215	223	7	logistic
Non-Alzheimer's dementia	pgs_ferritin (Quintile group 5)	0.917334	0.889647	0.271145	3.10352	223	7	logistic
Osteoarthritis	pgs_ferritin (Quintile group 5)	1.20988	0.385998	0.78645	1.86129	223	71	logistic
Composite: Liver, Joint, Cognitive Outcomes	pgs_hepcidin (Quintile group 5)	0.717267	0.109081	0.477696	1.07699	229	75	logistic
Dementia	pgs_hepcidin (Quintile group 5)	0.551317	0.318526	0.171113	1.77632	229	5	logistic
Hemochromatosis	pgs_hepcidin (Quintile group 5)	0.637496	0.043016	0.412192	0.985952	229	48	logistic
Joint replacement surgeries	pgs_hepcidin (Quintile group 5)	0.519675	0.0284113	0.289404	0.933168	229	22	logistic
Liver cancer	pgs_hepcidin (Quintile group 5)	2.65728	0.19973	0.596631	11.8351	229	6	logistic
Liver disease	pgs_hepcidin (Quintile group 5)	1.23492	0.564356	0.602598	2.53075	229	19	logistic
Liver fibrosis/cirrhosis	pgs_hepcidin (Quintile group 5)	2.95848	0.123287	0.744687	11.7534	229	8	logistic
Non-Alzheimer's dementia	pgs_hepcidin (Quintile group 5)	0.690314	0.591932	0.178049	2.67642	229	4	logistic
Osteoarthritis	pgs_hepcidin (Quintile group 5)	0.7578	0.203444	0.494239	1.16191	229	62	logistic
Composite: Liver, Joint, Cognitive Outcomes	pgs_iron (Quintile group 5)	1.36498	0.134384	0.90827	2.05133	208	93	logistic
Dementia	pgs_iron (Quintile group 5)	0.9707	0.956307	0.335024	2.81251	208	8	logistic
Hemochromatosis	pgs_iron (Quintile group 5)	2.06774	0.00144243	1.32255	3.23283	208	69	logistic
Joint replacement surgeries	pgs_iron (Quintile group 5)	2.63214	0.191507	0.616028	11.2465	208	7	logistic
Joint replacement surgeries	pgs_iron (Quintile group 5)	2.07687	0.0242656	1.09969	3.92238	208	31	logistic
Liver disease	pgs_iron (Quintile group 5)	1.78058	0.126572	0.849407	3.73255	208	21	logistic
Liver fibrosis/cirrhosis	pgs_iron (Quintile group 5)	3.07403	0.112067	0.76936	12.2825	208	8	logistic
Non-Alzheimer's dementia	pgs_iron (Quintile group 5)	1.28783	0.732909	0.301238	5.50559	208	4	logistic
Osteoarthritis	pgs_iron (Quintile group 5)	1.27174	0.268353	0.830878	1.94651	208	72	logistic
Composite: Liver, Joint, Cognitive Outcomes	pgs_stfr (Quintile group 5)	1.12482	0.577838	0.743338	1.70208	226	84	logistic
Dementia	pgs_stfr (Quintile group 5)	1.2173	0.707105	0.436464	3.39506	226	9	logistic
Hemochromatosis	pgs_stfr (Quintile group 5)	0.633475	0.0479702	0.402931	0.99593	226	46	logistic
Joint replacement surgeries	pgs_stfr (Quintile group 5)	1.03352	0.916955	0.556134	1.92069	226	25	logistic
Liver cancer	pgs_stfr (Quintile group 5)	0.626924	0.622919	0.0974814	4.03188	226	2	logistic
Liver disease	pgs_stfr (Quintile group 5)	0.73609	0.390524	0.365757	1.48139	226	16	logistic
Liver fibrosis/cirrhosis	pgs_stfr (Quintile group 5)	0.62453	0.531619	0.14288	2.72983	226	3	logistic
Non-Alzheimer's dementia	pgs_stfr (Quintile group 5)	1.58425	0.508205	0.4054	6.19106	226	6	logistic
Osteoarthritis	pgs_stfr (Quintile group 5)	1.3866	0.147571	0.890908	2.15808	226	70	logistic
Composite: Liver, Joint, Cognitive Outcomes	pgs_tibc (Quintile group 5)	0.866438	0.480935	0.581557	1.29087	233	89	logistic
Dementia	pgs_tibc (Quintile group 5)	1.74115	0.270148	0.649798	4.66544	233	12	logistic
Hemochromatosis	pgs_tibc (Quintile group 5)	0.856901	0.475591	0.560622	1.30976	233	60	logistic
Joint replacement surgeries	pgs_tibc (Quintile group 5)	0.844807	0.556633	0.481458	1.48237	233	29	logistic
Liver cancer	pgs_tibc (Quintile group 5)	0.385305	0.274468	0.0696556	2.13134	233	2	logistic
Liver disease	pgs_tibc (Quintile group 5)	0.834441	0.593128	0.429592	1.62082	233	19	logistic
Liver fibrosis/cirrhosis	pgs_tibc (Quintile group 5)	1.42764	0.538169	0.459546	4.43514	233	8	logistic
Non-Alzheimer's dementia	pgs_tibc (Quintile group 5)	2.08246	0.244906	0.604789	7.17048	233	8	logistic
Osteoarthritis	pgs_tibc (Quintile group 5)	0.927752	0.723245	0.612602	1.40503	233	74	logistic
Composite: Liver, Joint, Cognitive Outcomes	pgs_tsat (Quintile group 5)	1.66591	0.0136777	1.11034	2.49947	213	100	logistic
Dementia	pgs_tsat (Quintile group 5)	1.13624	0.801087	0.420672	3.069	213	11	logistic
Hemochromatosis	pgs_tsat (Quintile group 5)	1.92658	0.00394292	1.23355	3.00895	213	67	logistic
Joint replacement surgeries	pgs_tsat (Quintile group 5)	1.93385	0.0238435	1.0914	3.42657	213	38	logistic
Liver cancer	pgs_tsat (Quintile group 5)	0.718004	0.726104	0.112505	4.58228	213	2	logistic
Liver disease	pgs_tsat (Quintile group 5)	1.85749	0.0987036	0.89065	3.87387	213	22	logistic
Liver fibrosis/cirrhosis	pgs_tsat (Quintile group 5)	2.06186	0.26012	0.585191	7.26478	213	8	logistic
Non-Alzheimer's dementia	pgs_tsat (Quintile group 5)	1.91237	0.34219	0.501837	7.28755	213	7	logistic
Osteoarthritis	pgs_tsat (Quintile group 5)	1.56835	0.0367256	1.02815	2.39238	213	80	logistic

## Sheet: SI Table 10
SI Table 10: Associations between highest quintile vs lowest of iron biomarker polygenic scores and clinical outcomes in C282Y homozygous male UK Biobank participants
Reference quintile = 1
outcome	exposure	Odds Ratio	p.value	conf.low	conf.high	n	n_cases	model
Composite: Liver, Joint, Cognitive Outcomes	pgs_ferritin (Quintile group 5)	1.15944	0.434223	0.80023	1.6799	259	119	logistic
Dementia	pgs_ferritin (Quintile group 5)	0.771873	0.586488	0.303625	1.96225	259	11	logistic
Hemochromatosis	pgs_ferritin (Quintile group 5)	1.10061	0.618642	0.754573	1.60534	259	88	logistic
Joint replacement surgeries	pgs_ferritin (Quintile group 5)	1.07765	0.774588	0.64595	1.79787	259	39	logistic
Liver cancer	pgs_ferritin (Quintile group 5)	2.54639	0.136854	0.743203	8.72455	259	9	logistic
Liver disease	pgs_ferritin (Quintile group 5)	1.14184	0.644421	0.650084	2.0056	259	31	logistic
Liver fibrosis/cirrhosis	pgs_ferritin (Quintile group 5)	1.12942	0.783539	0.473963	2.69134	259	12	logistic
Non-Alzheimer's dementia	pgs_ferritin (Quintile group 5)	1.00308	0.995388	0.353101	2.84954	259	10	logistic
Osteoarthritis	pgs_ferritin (Quintile group 5)	1.01509	0.939766	0.688331	1.49696	259	87	logistic
Composite: Liver, Joint, Cognitive Outcomes	pgs_hepcidin (Quintile group 5)	0.868443	0.462597	0.596065	1.26529	257	98	logistic
Dementia	pgs_hepcidin (Quintile group 5)	0.847146	0.747433	0.308665	2.32503	257	8	logistic
Hemochromatosis	pgs_hepcidin (Quintile group 5)	0.703187	0.0665945	0.482696	1.0244	257	76	logistic
Joint replacement surgeries	pgs_hepcidin (Quintile group 5)	0.687705	0.158114	0.408898	1.15662	257	31	logistic
Liver cancer	pgs_hepcidin (Quintile group 5)	1.96738	0.245966	0.627214	6.17105	257	8	logistic
Liver disease	pgs_hepcidin (Quintile group 5)	1.23089	0.490434	0.682032	2.22145	257	27	logistic
Liver fibrosis/cirrhosis	pgs_hepcidin (Quintile group 5)	1.12088	0.805347	0.452263	2.77798	257	10	logistic
Non-Alzheimer's dementia	pgs_hepcidin (Quintile group 5)	0.983175	0.977549	0.301584	3.20519	257	6	logistic
Osteoarthritis	pgs_hepcidin (Quintile group 5)	0.820671	0.325213	0.553571	1.21665	257	77	logistic
Composite: Liver, Joint, Cognitive Outcomes	pgs_iron (Quintile group 5)	1.58711	0.0149748	1.09396	2.30256	259	131	logistic
Dementia	pgs_iron (Quintile group 5)	0.969609	0.950268	0.36762	2.55737	259	10	logistic
Hemochromatosis	pgs_iron (Quintile group 5)	2.12707	8.0811e-05	1.46153	3.09567	259	120	logistic
Joint replacement surgeries	pgs_iron (Quintile group 5)	1.93353	0.019211	1.1134	3.35778	259	42	logistic
Liver cancer	pgs_iron (Quintile group 5)	3.91095	0.0225577	1.2115	12.6252	259	14	logistic
Liver disease	pgs_iron (Quintile group 5)	1.83858	0.0372522	1.03662	3.26094	259	39	logistic
Liver fibrosis/cirrhosis	pgs_iron (Quintile group 5)	3.95569	0.00814548	1.42837	10.9548	259	20	logistic
Non-Alzheimer's dementia	pgs_iron (Quintile group 5)	1.21303	0.760183	0.35102	4.19189	259	6	logistic
Osteoarthritis	pgs_iron (Quintile group 5)	1.34675	0.128797	0.917177	1.97751	259	98	logistic
Composite: Liver, Joint, Cognitive Outcomes	pgs_stfr (Quintile group 5)	0.84383	0.374378	0.580152	1.22735	259	99	logistic
Dementia	pgs_stfr (Quintile group 5)	1.12283	0.80607	0.445269	2.83144	259	10	logistic
Hemochromatosis	pgs_stfr (Quintile group 5)	0.63472	0.017253	0.436609	0.922724	259	79	logistic
Joint replacement surgeries	pgs_stfr (Quintile group 5)	0.729366	0.251985	0.425062	1.25152	259	28	logistic
Liver disease	pgs_stfr (Quintile group 5)	0.679717	0.177202	0.387966	1.19087	259	25	logistic
Liver fibrosis/cirrhosis	pgs_stfr (Quintile group 5)	0.392421	0.0628129	0.146484	1.05127	259	6	logistic
Non-Alzheimer's dementia	pgs_stfr (Quintile group 5)	0.349708	0.135669	0.0879712	1.39018	259	3	logistic
Non-Alzheimer's dementia	pgs_stfr (Quintile group 5)	1.28511	0.666821	0.410178	4.02634	259	7	logistic
Osteoarthritis	pgs_stfr (Quintile group 5)	0.983338	0.933921	0.661008	1.46285	259	77	logistic
Composite: Liver, Joint, Cognitive Outcomes	pgs_tibc (Quintile group 5)	0.866606	0.450405	0.59752	1.25687	259	108	logistic
Dementia	pgs_tibc (Quintile group 5)	1.57273	0.341844	0.618243	4.00082	259	13	logistic
Hemochromatosis	pgs_tibc (Quintile group 5)	0.795456	0.227352	0.548607	1.15338	259	86	logistic
Joint replacement surgeries	pgs_tibc (Quintile group 5)	0.745412	0.279561	0.437626	1.26967	259	30	logistic
Liver cancer	pgs_tibc (Quintile group 5)	0.55493	0.366579	0.154542	1.99265	259	4	logistic
Liver disease	pgs_tibc (Quintile group 5)	0.788018	0.40261	0.451076	1.37664	259	27	logistic
Liver fibrosis/cirrhosis	pgs_tibc (Quintile group 5)	0.694864	0.399887	0.297718	1.62179	259	10	logistic
Non-Alzheimer's dementia	pgs_tibc (Quintile group 5)	1.56311	0.446511	0.494911	4.93688	259	8	logistic
Osteoarthritis	pgs_tibc (Quintile group 5)	0.937389	0.742187	0.6377	1.37792	259	87	logistic
Composite: Liver, Joint, Cognitive Outcomes	pgs_tsat (Quintile group 5)	1.83288	0.00143988	1.26266	2.66061	259	133	logistic
Dementia	pgs_tsat (Quintile group 5)	1.01483	0.973764	0.422155	2.43956	259	13	logistic
Hemochromatosis	pgs_tsat (Quintile group 5)	1.91879	0.000659656	1.31872	2.79191	259	113	logistic
Joint replacement surgeries	pgs_tsat (Quintile group 5)	1.93622	0.0139639	1.1433	3.27906	259	46	logistic
Liver cancer	pgs_tsat (Quintile group 5)	1.77642	0.327075	0.562955	5.60557	259	9	logistic
Liver disease	pgs_tsat (Quintile group 5)	2.26893	0.00477585	1.28432	4.00838	259	44	logistic
Liver fibrosis/cirrhosis	pgs_tsat (Quintile group 5)	3.84384	0.00495697	1.50268	9.83249	259	23	logistic
Non-Alzheimer's dementia	pgs_tsat (Quintile group 5)	1.48221	0.49186	0.482575	4.55256	259	9	logistic
Osteoarthritis	pgs_tsat (Quintile group 5)	1.5253	0.0324867	1.03585	2.246	259	98	logistic
Abbreviations: STfR is soluble transferrin receptor; TSAT is transferrin saturation; SF is serum ferritin; and TIBC is total iron-binding capacity.

[truncated: 11 more sheets: SI Table 11, SI Table 12, SI Table 13, SI Table 14, SI Table 15, SI Table 16, SI Table 17, SI Table 18, SI Table 19, SI Table 20, SI Table 21]
